# Supplementary material for: 1-Benzyl-3-methyl­quinoxalin-2(1H)-one
Source: Acta Crystallogr Sect E Struct Rep Online. 2010 Jul 7;66(Pt 8):o1922. doi: 10.1107/S1600536810025614 (PMC3007303; doi:10.1107/S1600536810025614)
Supplement: Supplementary file 2 [file e-66-o1922-Isup2.hkl]

# 
# h,k,l, Fc-squared, Fo-squared, sigma(Fo-squared) and status flag 
# 
data_I
_shelx_title ' zouihri_LazarJaune in P-1' 
_shelx_refln_list_code          4 
_shelx_F_calc_maximum      202.66 
_exptl_crystal_F_000       792.00 
_reflns_d_resolution_high  0.7570 
 
loop_ 
 _symmetry_equiv_pos_as_xyz 
 'x, y, z' 
 '-x, -y, -z' 
 
_cell_length_a     7.4433 
_cell_length_b    17.5444 
_cell_length_c    18.0598 
_cell_angle_alpha 118.034 
_cell_angle_beta  100.217 
_cell_angle_gamma  92.726 
 
_shelx_F_squared_multiplier     1.000 
 
loop_ 
 _refln_index_h 
 _refln_index_k 
 _refln_index_l 
 _refln_F_squared_calc 
 _refln_F_squared_meas 
 _refln_F_squared_sigma 
 _refln_observed_status 
   1   0   0      275.47      131.89     14.72 o 
   2   0   0    41071.66    53217.86   1649.04 o 
   3   0   0       36.39       33.28      3.21 o 
   4   0   0     1416.68     1395.53     45.27 o 
   5   0   0      131.87      130.96      7.17 o 
   6   0   0       68.25       50.99      5.58 o 
   7   0   0       10.66        6.12      4.12 o 
   8   0   0        0.48        2.17      4.12 o 
  -9   1   0        5.68        1.46      5.21 o 
  -8   1   0       22.58       24.28      5.29 o 
  -7   1   0        1.78        0.00      3.87 o 
  -6   1   0       11.00        7.50      3.79 o 
  -5   1   0       87.01       81.32      5.96 o 
  -4   1   0      394.79      381.57     14.31 o 
  -3   1   0      399.69      415.85      7.18 o 
  -2   1   0     6470.41     6909.68    114.15 o 
  -1   1   0      377.12      224.05      5.01 o 
   1   1   0     3411.44     3268.90     47.29 o 
   2   1   0     3346.01     3524.22     59.02 o 
   3   1   0     1155.47     1183.68     38.12 o 
   4   1   0     1852.46     1961.96     62.62 o 
   5   1   0       13.97       12.04      2.92 o 
   6   1   0      537.20      490.75     18.77 o 
   7   1   0        0.06        0.00      3.46 o 
  -9   2   0        0.30        0.00      4.37 o 
  -8   2   0       33.50       30.58      4.58 o 
  -7   2   0        1.18        0.00      3.25 o 
  -6   2   0      144.12      149.90      5.15 o 
  -5   2   0      462.47      520.74      9.71 o 
  -4   2   0     1372.81     1476.04     27.00 o 
  -3   2   0     1827.36     2061.12     25.73 o 
  -2   2   0    25840.99    31771.76    706.34 o 
  -1   2   0     4733.58     5032.85     43.00 o 
   0   2   0     2234.94     1658.19     57.03 o 
   1   2   0       11.12        6.05      0.19 o 
   2   2   0       25.11       17.64      1.02 o 
   3   2   0      188.19      195.36      4.10 o 
   4   2   0       23.40       30.62      3.00 o 
   5   2   0        4.25        6.08      2.71 o 
  -9   3   0        3.40        2.64      2.28 o 
  -8   3   0        0.42        2.35      1.40 o 
  -7   3   0        7.75        7.47      0.77 o 
  -6   3   0      778.61      768.13      8.97 o 
  -5   3   0      386.22      404.77      4.52 o 
  -4   3   0     1386.90     1429.70     14.92 o 
  -3   3   0       48.62       44.52      1.31 o 
  -2   3   0     8231.04     8850.89     71.37 o 
  -1   3   0     3023.91     3169.67     25.53 o 
   0   3   0     3244.47     3409.79     27.43 o 
   1   3   0      660.45      637.08      5.82 o 
   2   3   0      483.14      478.11      5.12 o 
   3   3   0       11.32       13.30      0.51 o 
   4   3   0       10.85        6.40      0.65 o 
   5   3   0        0.38        0.35      0.71 o 
   6   3   0        0.52        1.46      1.00 o 
  -9   4   0        6.56        8.87      1.45 o 
  -8   4   0        6.63        8.85      1.34 o 
  -7   4   0        3.27        1.04      0.87 o 
  -6   4   0       98.44       89.28      1.75 o 
  -5   4   0      152.00      164.29      2.20 o 
  -4   4   0       95.97       93.98      1.48 o 
  -3   4   0      176.26      189.14      2.26 o 
  -2   4   0      379.25      392.87      3.75 o 
  -1   4   0     1263.51     1346.27     11.20 o 
   0   4   0     7488.55     7450.86     62.90 o 
   1   4   0       23.59       22.40      0.51 o 
   2   4   0       71.05       70.29      0.84 o 
   3   4   0       13.76       12.88      0.50 o 
   4   4   0      120.27      132.57      1.84 o 
   5   4   0        0.20        0.00      0.44 o 
   6   4   0      211.84      206.94      2.97 o 
   7   4   0        1.60        1.73      1.06 o 
   8   4   0       14.63       16.12      2.08 o 
   9   4   0        0.37        3.14      4.35 o 
  -9   5   0       47.89       55.31      3.56 o 
  -8   5   0       10.56        9.67      1.44 o 
  -7   5   0       97.91       90.63      2.48 o 
  -6   5   0        0.07        0.93      0.72 o 
  -5   5   0        0.17        0.00      0.50 o 
  -4   5   0       65.97       45.81      1.49 o 
  -3   5   0      244.17      267.54      2.87 o 
  -2   5   0      197.51      188.03      2.30 o 
  -1   5   0     2153.96     2186.52     19.56 o 
   0   5   0     1072.73      991.33      8.79 o 
   1   5   0      427.29      466.61      4.43 o 
   2   5   0      267.45      262.15      3.87 o 
   3   5   0      124.69      122.66      2.23 o 
   4   5   0       14.27       21.31      0.82 o 
   5   5   0      132.80      141.73      2.29 o 
   6   5   0      181.10      175.35      4.10 o 
   7   5   0        0.94        2.18      0.99 o 
   8   5   0       16.12       20.87      1.68 o 
  -9   6   0        0.99        0.00      1.61 o 
  -8   6   0        4.28        4.16      1.20 o 
  -7   6   0       89.14       84.16      2.77 o 
  -6   6   0       37.55       38.56      1.58 o 
  -5   6   0       24.52       20.36      0.90 o 
  -4   6   0       58.32       62.59      1.38 o 
  -3   6   0      422.69      510.58      5.60 o 
  -2   6   0        3.49        2.00      0.39 o 
  -1   6   0     1206.87     1288.13     11.39 o 
   0   6   0        0.15        0.04      0.32 o 
   1   6   0       11.18       12.02      0.51 o 
   2   6   0      189.69      203.42      2.52 o 
   3   6   0      437.23      457.28      5.46 o 
   4   6   0      332.02      335.69      4.59 o 
   5   6   0       46.24       44.04      1.46 o 
   6   6   0      245.81      252.18      4.87 o 
   7   6   0        0.73        1.51      1.11 o 
   8   6   0        0.36        0.38      1.40 o 
  -9   7   0        4.53        1.99      1.84 o 
  -8   7   0       17.73       19.59      1.58 o 
  -7   7   0       15.49       15.42      1.45 o 
  -6   7   0       26.14       24.80      1.51 o 
  -5   7   0       45.77       49.08      1.36 o 
  -4   7   0        1.66        0.00      0.44 o 
  -3   7   0       29.83       34.23      1.55 o 
  -2   7   0       43.46       53.62      1.18 o 
  -1   7   0        2.33        3.68      0.47 o 
   0   7   0       30.91       28.09      0.97 o 
   1   7   0      287.86      277.63      3.11 o 
   2   7   0        2.01        5.75      0.55 o 
   3   7   0      239.75      259.88      3.14 o 
   4   7   0      518.88      523.76      6.30 o 
   5   7   0      292.27      297.01      4.88 o 
   6   7   0       93.81       93.91      2.83 o 
   7   7   0       17.16       17.67      1.53 o 
   8   7   0        2.20        2.66      2.03 o 
  -9   8   0        0.01        0.00      1.61 o 
  -8   8   0        0.46        0.15      1.30 o 
  -7   8   0        2.23        4.65      1.32 o 
  -6   8   0        2.32        0.93      1.14 o 
  -5   8   0        6.74        7.56      0.91 o 
  -4   8   0       64.59       62.19      1.37 o 
  -3   8   0      282.42      315.15      4.14 o 
  -2   8   0      207.16      179.92      2.50 o 
  -1   8   0      672.89      800.08      8.90 o 
   0   8   0     1481.71     1604.08     16.01 o 
   1   8   0      849.18     1000.79     10.60 o 
   2   8   0     1257.16     1411.77     13.71 o 
   3   8   0      146.88      167.47      2.15 o 
   4   8   0      289.95      296.69      4.39 o 
   5   8   0       14.76       14.67      1.64 o 
   6   8   0        3.66        5.82      1.54 o 
   7   8   0        0.86        1.74      1.37 o 
   8   8   0        0.30        0.00      1.52 o 
  -9   9   0        6.30        3.52      1.60 o 
  -8   9   0        1.53        0.31      1.41 o 
  -7   9   0        1.97        1.63      1.32 o 
  -6   9   0       20.05       18.22      2.13 o 
  -5   9   0        7.67        5.49      1.06 o 
  -4   9   0        9.28       11.69      0.75 o 
  -3   9   0       74.24       66.94      1.50 o 
  -2   9   0        9.71       12.97      0.77 o 
  -1   9   0      361.05      351.29      4.36 o 
   0   9   0       27.37       19.21      0.83 o 
   1   9   0       30.62       44.38      1.15 o 
   2   9   0        8.54        6.57      0.77 o 
   3   9   0      359.72      375.65      4.17 o 
   4   9   0       32.20       26.23      1.50 o 
   5   9   0      155.96      156.58      3.93 o 
   6   9   0        3.26        0.00      1.63 o 
   7   9   0        0.33        1.73      1.35 o 
  -9  10   0        2.94        0.57      1.60 o 
  -8  10   0        1.68        0.75      1.55 o 
  -7  10   0        0.01        0.00      1.32 o 
  -6  10   0        7.47        5.80      1.42 o 
  -5  10   0        1.59        0.94      1.03 o 
  -4  10   0       48.34       52.01      1.43 o 
  -3  10   0      102.02       97.19      1.88 o 
  -2  10   0        4.04        7.45      0.81 o 
  -1  10   0      149.16      130.28      2.19 o 
   0  10   0       22.02       24.92      0.97 o 
   1  10   0       34.04       32.19      1.08 o 
   2  10   0        2.57        0.19      0.63 o 
   3  10   0       87.91       97.96      1.84 o 
   4  10   0      178.51      175.97      4.29 o 
   5  10   0       30.76       28.73      1.94 o 
   6  10   0        0.07        0.00      1.29 o 
   7  10   0        0.24        0.00      1.41 o 
  -8  11   0        0.12        0.00      1.60 o 
  -7  11   0       28.70       25.64      1.98 o 
  -6  11   0       15.58       16.13      1.80 o 
  -5  11   0        0.02        0.00      1.09 o 
  -4  11   0       12.79       11.78      1.10 o 
  -3  11   0      175.38      190.89      3.09 o 
  -2  11   0       24.91       20.67      1.08 o 
  -1  11   0      307.50      302.76      4.05 o 
   0  11   0        0.96        0.00      0.67 o 
   1  11   0        1.35        0.00      0.72 o 
   2  11   0      146.37      127.71      3.09 o 
   3  11   0       16.51       15.75      1.38 o 
   4  11   0       84.93       92.86      2.97 o 
   5  11   0       24.24       27.27      1.91 o 
   6  11   0        0.86        0.52      1.45 o 
   7  11   0        0.00        0.00      1.56 o 
  -8  12   0        2.69        0.58      1.81 o 
  -7  12   0        2.88        2.95      1.69 o 
  -6  12   0        0.04        0.00      1.52 o 
  -5  12   0       34.13       29.73      1.83 o 
  -4  12   0       16.48       16.23      1.29 o 
  -3  12   0       55.03       58.26      2.18 o 
  -2  12   0      156.04      154.56      2.98 o 
  -1  12   0       36.76       35.34      1.34 o 
   0  12   0        0.97        0.00      0.75 o 
   1  12   0        0.20        0.00      0.78 o 
   2  12   0        1.86        0.00      0.73 o 
   3  12   0       61.56       59.47      2.39 o 
   4  12   0        0.04        0.00      1.47 o 
   5  12   0        0.06        0.19      1.49 o 
   6  12   0        0.25        2.91      1.58 o 
  -8  13   0       15.59       14.66      3.12 o 
  -7  13   0       13.13       13.02      2.25 o 
  -6  13   0        6.82        3.19      1.87 o 
  -5  13   0        3.67        0.00      1.41 o 
  -4  13   0        8.05        3.97      1.20 o 
  -3  13   0       10.35        8.80      1.14 o 
  -2  13   0        5.03        0.00      0.99 o 
  -1  13   0      448.14      443.02      6.03 o 
   0  13   0       16.46        9.08      1.46 o 
   1  13   0       82.39       76.52      2.54 o 
   2  13   0        1.06        1.16      1.17 o 
   3  13   0       10.91       12.09      1.40 o 
   4  13   0       62.61       59.80      2.76 o 
   5  13   0       19.55       23.80      2.07 o 
   6  13   0        1.14        0.00      1.67 o 
  -7  14   0        1.76        0.00      1.96 o 
  -6  14   0        0.86        0.00      1.74 o 
  -5  14   0        0.11        0.00      1.41 o 
  -4  14   0       70.12       71.93      2.81 o 
  -3  14   0       26.59       23.81      1.43 o 
  -2  14   0      177.83      158.47      3.13 o 
  -1  14   0       78.05       71.60      2.21 o 
   0  14   0       29.04       23.41      1.34 o 
   1  14   0        0.06        0.00      0.98 o 
   2  14   0       68.62       70.87      2.55 o 
   3  14   0        0.01        0.00      1.29 o 
   4  14   0        0.01        1.24      1.61 o 
   5  14   0        0.44        0.00      1.67 o 
  -7  15   0        8.43        9.94      2.38 o 
  -6  15   0       13.78       15.68      2.83 o 
  -5  15   0       29.26       30.90      2.71 o 
  -4  15   0       44.44       39.79      2.19 o 
  -3  15   0        0.84        0.00      1.56 o 
  -2  15   0      124.97      111.15      2.77 o 
  -1  15   0       25.87       28.60      1.58 o 
   0  15   0       91.27       74.83      2.17 o 
   1  15   0        5.85        6.08      1.21 o 
   2  15   0      127.16      136.19      3.46 o 
   3  15   0       21.62       25.74      2.21 o 
   4  15   0        0.14        0.00      1.67 o 
   5  15   0        0.90        1.10      1.86 o 
  -7  16   0        0.00        0.00      2.22 o 
  -6  16   0        1.90        0.00      2.06 o 
  -5  16   0        0.11        0.00      1.57 o 
  -4  16   0       41.78       44.27      2.37 o 
  -3  16   0        7.16        8.47      1.45 o 
  -2  16   0        0.21        0.87      1.24 o 
  -1  16   0        8.09        7.04      1.32 o 
   0  16   0       24.35       18.20      1.49 o 
   1  16   0        1.51        2.13      1.31 o 
   2  16   0       15.81       11.21      1.62 o 
   3  16   0        5.39        4.81      1.79 o 
   4  16   0        7.99        3.91      1.91 o 
  -6  17   0        1.40        0.00      2.08 o 
  -5  17   0        0.97        0.00      2.33 o 
  -4  17   0        0.78        0.00      1.56 o 
  -3  17   0        1.19        0.00      1.55 o 
  -2  17   0        0.79        0.07      1.43 o 
  -1  17   0        1.74        0.83      1.25 o 
   0  17   0        0.59        3.85      1.52 o 
   1  17   0       18.49       23.36      2.23 o 
   2  17   0        3.16        3.42      1.54 o 
   3  17   0        1.16        1.19      1.78 o 
   4  17   0        0.07        0.00      1.89 o 
  -5  18   0        2.30        2.02      2.10 o 
  -4  18   0       13.19       17.36      2.77 o 
  -3  18   0        1.20        0.00      1.89 o 
  -2  18   0        2.37        0.71      1.47 o 
  -1  18   0       21.80       24.98      1.94 o 
   0  18   0       13.12       17.09      2.03 o 
   1  18   0        1.15        0.75      1.57 o 
   2  18   0        1.05        1.70      2.76 o 
   3  18   0        4.89        7.50      3.05 o 
  -4  19   0       11.17       12.94      2.16 o 
  -3  19   0        1.78        0.06      1.83 o 
  -2  19   0        7.06        7.55      2.19 o 
  -1  19   0        1.60        0.54      1.76 o 
   0  19   0        0.00        0.65      1.83 o 
   1  19   0       15.48       23.41      2.34 o 
   2  19   0        0.24        0.00      2.13 o 
  -3  20   0        4.17        0.00      2.82 o 
  -2  20   0        0.00        0.00      2.23 o 
  -1  20   0        4.37        5.32      2.48 o 
   0  20   0        1.46        0.60      2.25 o 
  -1 -20   1        2.08        5.27      2.07 o 
   0 -20   1        3.39        2.00      2.66 o 
   1 -20   1        2.01        0.00      2.11 o 
   2 -20   1        1.47        0.00      2.15 o 
   3 -20   1        0.14        0.00      1.86 o 
   4 -20   1        4.68        1.61      1.94 o 
  -2 -19   1        0.16        1.39      1.95 o 
  -1 -19   1       15.21       18.43      2.21 o 
   0 -19   1        3.51        0.72      1.72 o 
   1 -19   1        5.63        3.40      1.78 o 
   2 -19   1        3.84        4.61      1.79 o 
   3 -19   1        5.02        5.05      2.93 o 
   4 -19   1        3.37        2.39      1.89 o 
   5 -19   1        2.69        2.39      2.83 o 
  -3 -18   1        8.81       12.12      3.22 o 
  -2 -18   1        0.10        0.00      1.46 o 
  -1 -18   1        0.12        0.00      1.45 o 
   0 -18   1        0.67        0.99      1.61 o 
   1 -18   1        1.36        3.43      1.46 o 
   2 -18   1       17.00       12.93      1.67 o 
   3 -18   1        6.45        5.87      1.77 o 
   4 -18   1        9.41       10.56      1.92 o 
   5 -18   1        0.15        0.00      1.95 o 
   6 -18   1        6.73       13.36      2.66 o 
  -4 -17   1        0.04        0.30      1.86 o 
  -3 -17   1       13.27       11.93      2.39 o 
  -2 -17   1        0.01        0.31      1.43 o 
  -1 -17   1        0.01        0.15      1.30 o 
   0 -17   1        6.36        5.72      1.30 o 
   1 -17   1       26.08       26.78      1.64 o 
   2 -17   1       65.82       66.25      2.36 o 
   3 -17   1        0.00        0.00      1.29 o 
   4 -17   1        4.17        2.07      1.65 o 
   5 -17   1        0.91        1.18      1.69 o 
   6 -17   1        1.77        1.49      2.06 o 
  -5 -16   1        2.74        1.86      1.91 o 
  -4 -16   1        1.84        2.12      1.80 o 
  -3 -16   1       24.15       25.02      2.12 o 
  -2 -16   1        8.35        7.46      1.49 o 
  -1 -16   1       24.37       23.03      1.73 o 
   0 -16   1        6.58        3.25      1.10 o 
   1 -16   1        1.66        0.51      1.16 o 
   2 -16   1       13.52       12.48      1.38 o 
   3 -16   1       17.20       19.66      2.03 o 
   4 -16   1       14.79       10.38      1.77 o 
   5 -16   1        1.12        1.71      1.65 o 
   6 -16   1        6.66        5.65      2.17 o 
   7 -16   1        3.99        0.00      2.28 o 
  -5 -15   1        0.18        0.29      1.79 o 
  -4 -15   1       15.30       15.86      1.96 o 
  -3 -15   1        1.04        0.27      1.36 o 
  -2 -15   1      135.33      126.30      3.30 o 
  -1 -15   1        5.62        4.79      1.16 o 
   0 -15   1      222.87      199.21      3.37 o 
   1 -15   1       54.31       52.57      1.97 o 
   2 -15   1      138.39      127.49      2.83 o 
   3 -15   1        3.68        1.28      1.20 o 
   4 -15   1       44.77       45.50      2.56 o 
   5 -15   1        1.88        0.17      1.51 o 
   6 -15   1       18.52       26.13      2.44 o 
   7 -15   1        1.71        0.27      1.98 o 
  -6 -14   1        0.79        2.30      1.76 o 
  -5 -14   1        5.81        4.71      1.80 o 
  -4 -14   1       20.54       19.59      1.96 o 
  -3 -14   1       31.15       32.30      1.80 o 
  -2 -14   1        2.97        3.52      1.23 o 
  -1 -14   1       28.38       29.16      1.36 o 
   0 -14   1      206.41      202.45      3.32 o 
   1 -14   1        5.28        1.63      0.97 o 
   2 -14   1      172.39      155.37      3.01 o 
   3 -14   1       14.84       12.26      1.42 o 
   4 -14   1       18.38       12.59      1.60 o 
   5 -14   1        1.71        0.23      1.44 o 
   6 -14   1       15.64       14.10      2.16 o 
   7 -14   1        1.83        0.00      1.89 o 
   8 -14   1        0.09        0.00      1.85 o 
  -6 -13   1        0.28        4.21      1.68 o 
  -5 -13   1       14.80       18.56      1.92 o 
  -4 -13   1        3.56        7.44      1.60 o 
  -3 -13   1       33.60       33.37      1.73 o 
  -2 -13   1        0.02        0.00      0.88 o 
  -1 -13   1       22.01       16.56      1.14 o 
   0 -13   1        6.79        4.02      0.90 o 
   1 -13   1       97.95       96.04      2.12 o 
   2 -13   1       38.61       36.31      1.47 o 
   3 -13   1       28.75       20.89      1.55 o 
   4 -13   1        0.01        0.00      0.97 o 
   5 -13   1        9.46        7.19      1.49 o 
   6 -13   1        1.08        0.00      2.54 o 
   7 -13   1        0.00        0.00      1.67 o 
   8 -13   1        1.02        0.00      1.76 o 
  -7 -12   1       12.46       15.68      1.91 o 
  -6 -12   1        1.85        3.22      1.55 o 
  -5 -12   1       70.38       74.76      3.12 o 
  -4 -12   1        0.90        0.00      1.48 o 
  -3 -12   1       29.82       33.02      1.76 o 
  -2 -12   1        6.50        2.19      0.90 o 
  -1 -12   1       10.47        5.71      0.84 o 
   0 -12   1      142.44      147.18      2.50 o 
   1 -12   1       15.76       20.54      1.03 o 
   2 -12   1      137.54      129.64      2.96 o 
   3 -12   1      122.24      132.55      2.53 o 
   4 -12   1      235.93      229.89      3.94 o 
   5 -12   1        5.23        5.00      1.24 o 
   6 -12   1       30.29       30.92      2.17 o 
   7 -12   1        0.01        0.00      1.77 o 
   8 -12   1        1.79        0.00      1.67 o 
  -7 -11   1        5.04        9.28      1.69 o 
  -6 -11   1        0.88        2.62      1.52 o 
  -5 -11   1        3.48        2.05      1.49 o 
  -4 -11   1       21.99       21.56      2.11 o 
  -3 -11   1       86.10       81.27      2.69 o 
  -2 -11   1        1.19        0.00      0.66 o 
  -1 -11   1       21.85       17.14      0.94 o 
   0 -11   1        0.14        0.00      0.63 o 
   1 -11   1      228.39      265.66      3.63 o 
   2 -11   1       73.06       68.90      1.76 o 
   3 -11   1      128.71      130.67      2.40 o 
   4 -11   1      123.99      130.44      2.24 o 
   5 -11   1       19.35       18.97      1.45 o 
   6 -11   1       30.39       35.71      2.09 o 
   7 -11   1       27.55       29.91      2.09 o 
   8 -11   1        0.01        0.02      1.56 o 
  -7 -10   1       15.91       16.88      1.83 o 
  -6 -10   1        0.45        0.66      1.40 o 
  -5 -10   1       98.29      104.27      3.29 o 
  -4 -10   1       59.60       62.24      2.23 o 
  -3 -10   1       54.50       52.05      1.79 o 
  -2 -10   1       18.84       19.91      0.99 o 
  -1 -10   1      119.55      131.98      2.11 o 
   0 -10   1        7.51        8.55      0.75 o 
   1 -10   1        0.12        1.45      0.61 o 
   2 -10   1      830.76      867.62     10.20 o 
   3 -10   1       56.09       50.08      1.39 o 
   4 -10   1       93.56      113.27      1.97 o 
   5 -10   1        3.00        3.62      1.05 o 
   6 -10   1        0.08        0.00      1.16 o 
   7 -10   1        0.98        1.79      1.36 o 
   8 -10   1        9.03        9.91      1.68 o 
   9 -10   1        4.73        3.56      1.92 o 
  -8  -9   1        0.58        0.34      1.84 o 
  -7  -9   1        5.73        4.98      1.45 o 
  -6  -9   1        4.62        8.37      1.55 o 
  -5  -9   1       47.51       49.43      2.43 o 
  -4  -9   1      177.59      177.72      3.11 o 
  -3  -9   1       26.40       23.93      0.86 o 
  -2  -9   1      216.28      210.54      3.05 o 
  -1  -9   1      276.77      258.63      3.27 o 
   0  -9   1      616.06      691.77      7.82 o 
   1  -9   1     1026.07     1093.06     11.97 o 
   2  -9   1     1474.36     1589.26     16.54 o 
   3  -9   1      142.69      154.73      2.59 o 
   4  -9   1      115.13      124.56      3.52 o 
   5  -9   1      101.70      100.53      2.25 o 
   6  -9   1       36.32       37.31      2.95 o 
   7  -9   1       32.15       31.62      1.80 o 
   8  -9   1        0.43        0.56      1.38 o 
   9  -9   1        1.07        0.00      1.74 o 
  -8  -8   1        0.32        0.00      1.63 o 
  -7  -8   1       53.77       61.06      3.97 o 
  -6  -8   1       83.97       94.99      2.95 o 
  -5  -8   1      449.10      455.55      8.16 o 
  -4  -8   1        0.65        0.00      0.68 o 
  -3  -8   1      165.67      184.58      2.40 o 
  -2  -8   1      265.61      271.17      3.35 o 
  -1  -8   1      391.01      421.57      4.81 o 
   0  -8   1     2411.14     2580.83     27.09 o 
   1  -8   1        0.36        0.00      0.47 o 
   2  -8   1      717.38      739.43      7.99 o 
   3  -8   1      176.99      239.83      3.24 o 
   4  -8   1       21.15       23.74      0.76 o 
   5  -8   1        0.44        0.97      0.68 o 
   6  -8   1        8.44        7.58      1.27 o 
   7  -8   1        1.81        4.64      1.27 o 
   8  -8   1        3.40        2.99      1.30 o 
   9  -8   1        2.09        0.00      1.62 o 
  -8  -7   1        0.49        0.26      1.54 o 
  -7  -7   1       59.82       64.69      2.41 o 
  -6  -7   1      100.82       99.29      2.93 o 
  -5  -7   1       39.08       36.25      1.55 o 
  -4  -7   1        0.56        0.00      0.68 o 
  -3  -7   1       29.43       36.77      0.89 o 
  -2  -7   1      255.71      230.09      2.64 o 
  -1  -7   1      369.65      400.57      4.22 o 
   0  -7   1      298.38      285.04      3.27 o 
   1  -7   1     1612.47     1641.17     16.28 o 
   2  -7   1      384.29      414.62      4.36 o 
   3  -7   1     1036.62     1102.42     10.75 o 
   4  -7   1        0.00        0.00      0.36 o 
   5  -7   1       21.53       22.49      1.05 o 
   6  -7   1        8.15       10.34      1.09 o 
   7  -7   1        6.03        5.12      1.24 o 
   8  -7   1        3.47        2.53      1.23 o 
   9  -7   1       19.03       14.41      1.88 o 
  -8  -6   1        0.22        0.50      1.41 o 
  -7  -6   1       37.55       39.95      1.94 o 
  -6  -6   1       31.17       28.61      1.33 o 
  -5  -6   1       11.01        9.98      0.82 o 
  -4  -6   1      331.77      347.36      4.31 o 
  -3  -6   1      777.37      838.30     10.09 o 
  -2  -6   1     1704.04     1774.80     18.13 o 
  -1  -6   1      478.43      473.89      4.82 o 
   0  -6   1     7438.59     7842.87     69.63 o 
   1  -6   1      729.65      836.63      7.51 o 
   2  -6   1      157.30      172.81      2.13 o 
   3  -6   1       12.91       23.70      0.77 o 
   4  -6   1       28.52       26.34      1.01 o 
   5  -6   1      206.00      219.67      2.82 o 
   6  -6   1       15.09       15.34      1.08 o 
   7  -6   1       39.47       35.33      1.76 o 
   8  -6   1       50.05       51.47      2.05 o 
   9  -6   1       29.04       30.30      2.31 o 
  -9  -5   1        5.83        5.95      1.46 o 
  -8  -5   1        8.21       10.12      2.08 o 
  -7  -5   1       83.71       90.65      2.41 o 
  -6  -5   1        1.81        0.59      0.78 o 
  -5  -5   1      103.02      108.92      1.91 o 
  -4  -5   1      491.68      486.72      5.70 o 
  -3  -5   1       54.44       54.56      1.12 o 
  -2  -5   1      134.74      131.68      1.69 o 
  -1  -5   1      299.97      326.28      3.18 o 
   0  -5   1        1.55        2.90      0.46 o 
   1  -5   1       45.22       34.20      0.68 o 
   2  -5   1      963.56     1015.89      9.80 o 
   3  -5   1      171.22      183.75      1.93 o 
   4  -5   1       41.76       41.12      1.00 o 
   5  -5   1       17.46       18.61      0.72 o 
   6  -5   1        1.22        2.73      0.75 o 
   7  -5   1       57.79       60.30      1.78 o 
   8  -5   1      107.81       99.96      4.68 o 
   9  -5   1       48.07       55.26      2.53 o 
  -9  -4   1       30.37       29.47      2.23 o 
  -8  -4   1       44.02       44.99      3.04 o 
  -7  -4   1       75.22       78.14      2.06 o 
  -6  -4   1        0.00        0.00      0.55 o 
  -5  -4   1       25.81       27.27      0.84 o 
  -4  -4   1        0.29        1.29      0.46 o 
  -3  -4   1       52.42       47.84      1.09 o 
  -2  -4   1       40.46       45.26      0.65 o 
  -1  -4   1       72.13       76.07      0.98 o 
   0  -4   1    10352.68    10520.05     89.01 o 
   1  -4   1      662.64      697.54      6.06 o 
   2  -4   1     1398.34     1396.05     11.91 o 
   3  -4   1       12.62       12.44      0.45 o 
   4  -4   1      327.89      346.71      4.27 o 
   5  -4   1      357.55      387.31      4.38 o 
   6  -4   1      879.19      872.14     10.16 o 
   7  -4   1      227.77      227.27      3.51 o 
   8  -4   1      153.16      138.98      4.51 o 
   9  -4   1       13.59       12.69      1.81 o 
  -9  -3   1       17.70       17.58      2.04 o 
  -8  -3   1        2.30        1.37      1.54 o 
  -7  -3   1        4.20        4.58      1.60 o 
  -6  -3   1        8.08        7.63      0.69 o 
  -5  -3   1        1.47        1.28      0.61 o 
  -4  -3   1      252.50      251.27      2.98 o 
  -3  -3   1       37.64       41.52      0.77 o 
  -2  -3   1      139.69      121.67      1.45 o 
  -1  -3   1     2109.34     2200.36     19.64 o 
   0  -3   1     2758.20     2675.15     20.66 o 
   1  -3   1      480.60      537.67      4.67 o 
   2  -3   1      925.24      901.06      8.67 o 
   3  -3   1      197.98      217.37      2.32 o 
   4  -3   1     2308.24     2530.17     28.51 o 
   5  -3   1      558.55      556.88      8.73 o 
   6  -3   1      799.16      787.59     17.35 o 
   7  -3   1       68.71       64.25      2.69 o 
   8  -3   1      193.56      181.70      5.75 o 
   9  -3   1        2.15        4.90      2.99 o 
  -6  -2   1       30.05       25.12      4.08 o 
  -5  -2   1       11.33       12.18      0.80 o 
  -4  -2   1      104.79       99.06      3.72 o 
  -3  -2   1      400.04      426.39      7.32 o 
  -2  -2   1       83.43      101.62      1.28 o 
  -1  -2   1     1127.40     1115.90      9.15 o 
   1  -2   1      176.21      174.21      1.56 o 
   2  -2   1    25638.83    31026.39    716.07 o 
   3  -2   1        7.64        3.03      0.72 o 
   4  -2   1     5834.45     6239.42    168.70 o 
   5  -2   1       20.65       18.41      3.42 o 
   6  -2   1      456.88      403.96     16.56 o 
   7  -2   1        0.48        0.00      3.71 o 
   8  -2   1       38.15       36.53      6.21 o 
   9  -2   1        5.32        7.47      4.52 o 
  -8  -1   1       16.16       13.54      4.62 o 
  -7  -1   1        0.10        0.00      3.33 o 
  -6  -1   1       12.09        2.17      3.04 o 
  -5  -1   1       11.20        8.54      2.62 o 
  -4  -1   1      448.38      451.07     13.02 o 
  -3  -1   1      222.04      275.45      5.19 o 
  -2  -1   1     3334.95     3651.98     59.93 o 
  -1  -1   1     7231.17     6216.67    110.19 o 
   0  -1   1     4439.79        0.00      0.02 o 
   1  -1   1     3520.73     3432.86     65.94 o 
   2  -1   1        3.70        0.00      1.75 o 
   3  -1   1       99.68       94.80      4.92 o 
   4  -1   1      375.65      321.34     12.81 o 
   5  -1   1       62.52       71.86      5.75 o 
   7  -1   1       45.47       39.41      5.33 o 
   8  -1   1        6.70        0.00      4.58 o 
   9  -1   1        0.05        1.19      4.85 o 
  -9   0   1        2.75        0.00      4.83 o 
  -8   0   1       16.36       10.75      4.50 o 
  -7   0   1        8.66        1.08      3.67 o 
  -6   0   1       29.45       16.12      3.96 o 
  -5   0   1       10.00       10.56      1.66 o 
  -4   0   1     1148.50     1272.44     32.24 o 
  -3   0   1        5.39        1.76      3.81 o 
  -2   0   1     4425.87     4704.90     66.85 o 
  -1   0   1      837.00      453.39      9.06 o 
   1   0   1     1708.42     1596.01     24.50 o 
   2   0   1    30155.80    36230.73   1123.65 o 
   3   0   1      858.48      858.74     28.23 o 
   4   0   1     2582.31     2597.04     82.22 o 
   5   0   1        0.66        0.00      2.46 o 
   6   0   1      416.65      380.68     15.59 o 
   7   0   1        3.16        1.67      3.75 o 
   8   0   1       18.95        9.25      5.25 o 
   9   0   1        1.73        6.37      3.87 o 
  -9   1   1        3.87        0.00      2.23 o 
  -8   1   1       30.58       28.16      2.15 o 
  -7   1   1       27.65       28.77      1.37 o 
  -6   1   1      142.88      152.25      3.29 o 
  -5   1   1        1.16        3.27      0.81 o 
  -4   1   1      484.16      395.92      6.98 o 
  -3   1   1     1888.24     1904.69     23.85 o 
  -2   1   1     1322.28     1371.84     13.42 o 
  -1   1   1     1218.58     1060.96     13.56 o 
   1   1   1        0.67        0.55      0.20 o 
   2   1   1      654.00      685.58     11.52 o 
   3   1   1      917.60      923.55     30.20 o 
   4   1   1      167.91      160.24      7.75 o 
   5   1   1        7.27        3.12      2.83 o 
   6   1   1       18.64       12.12      4.12 o 
   9   1   1        3.56        8.37      4.08 o 
  -9   2   1        6.49        6.74      1.34 o 
  -8   2   1       41.52       41.88      2.01 o 
  -7   2   1        0.08        2.40      0.69 o 
  -6   2   1       40.98       50.41      1.27 o 
  -5   2   1      140.23      157.48      2.01 o 
  -4   2   1      519.62      512.81      5.57 o 
  -3   2   1     2798.56     3073.90     31.67 o 
  -2   2   1     7931.28     8688.72     70.26 o 
  -1   2   1     9135.71     9750.12     75.49 o 
   0   2   1     1255.82     1192.09      8.96 o 
   1   2   1      564.32      514.61      4.48 o 
   2   2   1      313.72      298.43      3.44 o 
   3   2   1        3.78        3.00      0.57 o 
   4   2   1      263.34      304.02      6.21 o 
   9   2   1        5.87        8.70      4.29 o 
  -9   3   1        8.75        6.62      1.46 o 
  -8   3   1       33.17       28.45      2.15 o 
  -7   3   1      183.84      179.92      3.01 o 
  -6   3   1      135.01      121.21      2.01 o 
  -5   3   1      130.63      126.29      1.80 o 
  -4   3   1      280.65      294.35      5.71 o 
  -3   3   1      483.27      537.18      5.70 o 
  -2   3   1     2295.14     2408.57     21.48 o 
  -1   3   1     9022.00     9386.73     79.37 o 
   0   3   1        6.02        4.42      0.33 o 
   1   3   1       47.99       47.32      0.85 o 
   2   3   1      177.24      163.66      1.92 o 
   3   3   1       42.55       55.56      0.94 o 
   4   3   1      535.49      546.45      6.20 o 
   5   3   1       13.46       11.10      0.58 o 
   6   3   1        5.10        3.71      1.17 o 
   7   3   1       14.63       16.42      1.23 o 
   8   3   1        2.59        2.98      2.75 o 
   9   3   1        1.50        8.33      4.25 o 
  -9   4   1        8.49        9.40      1.61 o 
  -8   4   1       14.76       10.57      1.19 o 
  -7   4   1      137.18      131.90      3.19 o 
  -6   4   1       42.77       39.83      1.28 o 
  -5   4   1      114.53      101.75      1.65 o 
  -4   4   1       10.10        8.68      0.82 o 
  -3   4   1        2.68        4.19      0.40 o 
  -2   4   1     1080.01     1099.53     10.59 o 
  -1   4   1       10.71        6.39      0.49 o 
   0   4   1        4.55        1.00      0.25 o 
   1   4   1      569.54      559.63      5.54 o 
   2   4   1      459.68      459.36      4.33 o 
   3   4   1       59.02       67.41      1.52 o 
   4   4   1      204.58      206.95      2.66 o 
   5   4   1       58.85       56.24      1.26 o 
   6   4   1       16.36       18.47      0.93 o 
   7   4   1       29.95       29.48      1.83 o 
   8   4   1       16.99       16.14      1.88 o 
  -9   5   1       96.01       90.60      3.36 o 
  -8   5   1        4.27        4.94      1.40 o 
  -7   5   1      128.59      126.01      2.99 o 
  -6   5   1        0.46        0.00      0.83 o 
  -5   5   1       54.74       62.95      1.67 o 
  -4   5   1      158.76      137.75      2.17 o 
  -3   5   1     1019.89     1027.38     10.71 o 
  -2   5   1      192.47      204.41      2.36 o 
  -1   5   1      593.31      556.70      5.12 o 
   0   5   1      192.75      211.11      2.25 o 
   1   5   1       49.65       43.78      0.83 o 
   2   5   1        5.40        3.19      0.37 o 
   3   5   1        2.21        1.06      0.44 o 
   4   5   1        1.44        3.32      0.55 o 
   5   5   1       43.86       46.43      1.36 o 
   6   5   1       19.69       17.95      1.26 o 
   7   5   1       19.87       20.93      3.46 o 
   8   5   1        1.71        4.03      1.29 o 
  -9   6   1       16.65       17.51      1.96 o 
  -8   6   1        0.17        0.00      1.16 o 
  -7   6   1       10.71       10.77      1.32 o 
  -6   6   1       93.42       80.09      2.15 o 
  -5   6   1        9.51        9.46      0.72 o 
  -4   6   1       89.41       86.24      1.40 o 
  -3   6   1       74.02       55.50      1.21 o 
  -2   6   1     1006.80     1085.42     10.25 o 
  -1   6   1      627.30      629.04      7.28 o 
   0   6   1      232.39      233.49      2.75 o 
   1   6   1      676.61      726.30      7.00 o 
   2   6   1     1009.27     1070.62     11.16 o 
   3   6   1      255.46      278.70      3.59 o 
   4   6   1        2.04        3.56      0.72 o 
   5   6   1      116.44      125.69      2.62 o 
   6   6   1        3.05        5.03      1.21 o 
   7   6   1       14.51       17.21      1.35 o 
   8   6   1        0.27        0.00      1.31 o 
  -9   7   1       10.47        9.27      1.87 o 
  -8   7   1        4.62        3.95      1.49 o 
  -7   7   1        6.72        6.25      1.31 o 
  -6   7   1       98.06       99.39      2.78 o 
  -5   7   1        3.30        0.00      0.69 o 
  -4   7   1        3.10        0.11      0.46 o 
  -3   7   1      457.22      472.39      5.34 o 
  -2   7   1       99.28      106.94      1.64 o 
  -1   7   1     1522.28     1621.75     16.78 o 
   0   7   1      549.79      550.32      5.85 o 
   1   7   1      108.69      121.03      1.66 o 
   2   7   1      252.41      253.65      2.95 o 
   3   7   1      241.74      264.35      3.69 o 
   4   7   1      280.12      295.22      5.26 o 
   5   7   1       10.23        9.05      1.37 o 
   6   7   1       22.15       27.09      1.97 o 
   7   7   1       21.25       27.00      1.89 o 
   8   7   1        0.07        0.00      1.48 o 
  -9   8   1        0.03        0.00      1.40 o 
  -8   8   1        0.30        0.00      1.32 o 
  -7   8   1        5.11        4.04      1.34 o 
  -6   8   1        4.61        0.00      1.89 o 
  -5   8   1      113.96      113.69      2.08 o 
  -4   8   1       70.33       79.86      1.81 o 
  -3   8   1       69.69       62.65      1.72 o 
  -2   8   1      325.33      315.09      4.26 o 
  -1   8   1      903.30      935.71     10.82 o 
   0   8   1      252.23      234.43      2.91 o 
   1   8   1      674.98      818.94      8.48 o 
   2   8   1       17.30       19.71      0.74 o 
   3   8   1      372.22      411.61      4.79 o 
   4   8   1      171.78      172.57      3.04 o 
   5   8   1      205.18      202.99      4.54 o 
   6   8   1        5.64        1.68      1.28 o 
   7   8   1       10.59       10.73      1.49 o 
   8   8   1        0.27        0.00      1.96 o 
  -9   9   1        1.47        1.35      1.60 o 
  -8   9   1        0.00        0.00      1.42 o 
  -7   9   1        5.61        4.59      1.43 o 
  -6   9   1       36.20       40.69      2.20 o 
  -5   9   1       25.45       24.85      1.44 o 
  -4   9   1       64.45       68.48      1.56 o 
  -3   9   1      328.64      355.69      4.37 o 
  -2   9   1      212.82      224.56      3.29 o 
  -1   9   1       25.59       21.12      1.01 o 
   0   9   1        3.45        7.20      0.68 o 
   1   9   1       51.42       56.94      1.32 o 
   2   9   1      448.23      455.50      8.48 o 
   3   9   1       73.75       73.20      1.70 o 
   4   9   1       62.33       61.41      2.43 o 
   5   9   1        2.35        1.13      1.31 o 
   6   9   1        4.69        4.23      1.39 o 
   7   9   1        3.05        0.74      1.76 o 
  -9  10   1        0.89        0.00      1.67 o 
  -8  10   1        6.03        3.95      1.72 o 
  -7  10   1        0.85        0.00      1.36 o 
  -6  10   1        3.79        4.99      1.48 o 
  -5  10   1        4.93        3.78      1.19 o 
  -4  10   1      297.50      311.47      5.65 o 
  -3  10   1      151.57      160.35      2.71 o 
  -2  10   1      200.35      213.67      3.28 o 
  -1  10   1      287.56      281.54      5.74 o 
   0  10   1      412.01      430.88      5.32 o 
   1  10   1       73.11       76.87      1.75 o 
   2  10   1      211.12      208.32      3.20 o 
   3  10   1      286.81      281.58      4.75 o 
   4  10   1        0.40        0.00      1.27 o 
   5  10   1       14.80        8.23      1.54 o 
   6  10   1        0.93        0.63      1.42 o 
   7  10   1        1.18        0.93      1.52 o 
  -8  11   1        9.81       10.56      2.97 o 
  -7  11   1        3.32        1.20      1.57 o 
  -6  11   1       52.68       48.95      2.59 o 
  -5  11   1       71.46       76.06      2.59 o 
  -4  11   1      168.92      160.67      3.13 o 
  -3  11   1       93.20       88.84      2.07 o 
  -2  11   1       74.99       76.76      1.94 o 
  -1  11   1        1.07        0.00      0.77 o 
   0  11   1       10.00       12.91      0.96 o 
   1  11   1      211.43      208.37      3.18 o 
   2  11   1       72.61       69.43      2.12 o 
   3  11   1      204.18      205.51      3.98 o 
   4  11   1        1.68        0.00      1.34 o 
   5  11   1        4.07        1.93      1.45 o 
   6  11   1        1.04        2.81      1.53 o 
   7  11   1        0.18        0.00      1.73 o 
  -8  12   1       10.35       10.86      2.16 o 
  -7  12   1        1.61        0.42      1.88 o 
  -6  12   1        1.32        0.00      1.72 o 
  -5  12   1       79.61       71.95      2.73 o 
  -4  12   1        2.53        0.68      1.10 o 
  -3  12   1        0.22        0.00      0.87 o 
  -2  12   1      118.40      102.72      2.38 o 
  -1  12   1       10.93        3.38      1.13 o 
   0  12   1       77.52       70.83      1.94 o 
   1  12   1      218.27      224.51      3.49 o 
   2  12   1        3.56        0.30      1.02 o 
   3  12   1       12.39        9.08      1.32 o 
   4  12   1        0.07        0.16      1.43 o 
   5  12   1        0.13        0.00      1.51 o 
   6  12   1        1.85        3.31      2.02 o 
  -8  13   1        2.62        0.03      2.32 o 
  -7  13   1        0.57        0.00      1.92 o 
  -6  13   1       22.39       18.95      2.32 o 
  -5  13   1       31.87       23.34      1.97 o 
  -4  13   1       38.71       27.65      1.67 o 
  -3  13   1        0.44        0.00      0.98 o 
  -2  13   1        0.36        0.00      1.05 o 
  -1  13   1       68.85       63.08      2.15 o 
   0  13   1        0.00        0.00      1.40 o 
   1  13   1        7.05        4.71      1.06 o 
   2  13   1       56.47       48.54      2.11 o 
   3  13   1        2.99        2.93      1.31 o 
   4  13   1       41.02       47.62      2.51 o 
   5  13   1        0.87        0.00      1.63 o 
   6  13   1        7.34        6.14      1.95 o 
  -7  14   1        0.68        1.72      2.17 o 
  -6  14   1        2.85        4.31      1.97 o 
  -5  14   1        0.56        0.00      1.64 o 
  -4  14   1        4.09        4.99      1.59 o 
  -3  14   1        0.69        0.00      1.04 o 
  -2  14   1       78.19       67.32      2.25 o 
  -1  14   1        4.90        2.19      1.16 o 
   0  14   1      120.61       96.29      2.37 o 
   1  14   1        2.77        2.24      1.12 o 
   2  14   1       13.04       11.64      1.49 o 
   3  14   1        7.83        8.59      1.82 o 
   4  14   1       27.38       29.79      2.27 o 
   5  14   1       13.80       14.11      2.10 o 
  -7  15   1        2.64        2.35      2.25 o 
  -6  15   1        0.60        0.00      1.91 o 
  -5  15   1        3.27        1.29      1.65 o 
  -4  15   1        7.81        4.46      1.73 o 
  -3  15   1        2.94        3.01      1.37 o 
  -2  15   1       96.13       93.55      2.58 o 
  -1  15   1        0.00        0.00      1.15 o 
   0  15   1      150.10      147.86      3.22 o 
   1  15   1        1.96        2.28      1.35 o 
   2  15   1       23.26       17.03      1.69 o 
   3  15   1        2.06        0.65      1.69 o 
   4  15   1        7.88        8.17      1.99 o 
   5  15   1        1.81        0.69      1.95 o 
  -6  16   1        0.62        0.00      2.85 o 
  -5  16   1        2.79        1.81      1.69 o 
  -4  16   1        0.36        0.00      2.09 o 
  -3  16   1        3.92        0.00      1.31 o 
  -2  16   1       29.94       21.06      1.66 o 
  -1  16   1        0.86        0.00      1.22 o 
   0  16   1        0.46        0.07      1.19 o 
   1  16   1       10.63       16.93      2.18 o 
   2  16   1        8.36       10.10      1.63 o 
   3  16   1       13.26       11.99      2.06 o 
   4  16   1        0.09        0.00      2.33 o 
  -6  17   1        1.11        0.00      2.32 o 
  -5  17   1        0.08        0.61      1.73 o 
  -4  17   1        3.48        2.84      1.76 o 
  -3  17   1       10.31        9.14      1.91 o 
  -2  17   1        4.20        3.93      1.54 o 
  -1  17   1        0.04        0.00      1.32 o 
   0  17   1        0.04        1.41      1.62 o 
   1  17   1        1.99        3.11      1.55 o 
   2  17   1        0.01        0.00      1.61 o 
   3  17   1        4.14        0.00      2.04 o 
  -5  18   1        2.45        0.00      2.09 o 
  -4  18   1        0.59        0.00      1.81 o 
  -3  18   1        1.56        2.55      1.76 o 
  -2  18   1        0.81        0.25      1.73 o 
  -1  18   1        5.40        8.28      1.66 o 
   0  18   1        0.19        3.05      1.79 o 
   1  18   1       27.39       30.84      2.46 o 
   2  18   1        6.04        7.55      2.34 o 
  -4  19   1        3.27        2.06      1.96 o 
  -3  19   1        0.18        0.00      2.15 o 
  -2  19   1        3.83        4.47      1.99 o 
  -1  19   1        0.72        0.49      2.25 o 
   0  19   1        0.52        1.73      1.90 o 
   1  19   1        7.09        8.44      2.17 o 
   0 -21   2        2.43        4.37      4.04 o 
   1 -21   2        4.76        0.94      2.32 o 
   2 -21   2        0.02        0.00      2.14 o 
  -2 -20   2        2.74        2.87      2.25 o 
  -1 -20   2        5.77        6.29      2.00 o 
   0 -20   2        0.28        0.00      1.79 o 
   1 -20   2        1.11        0.00      1.68 o 
   2 -20   2        7.84        9.60      2.38 o 
   3 -20   2        1.69        1.30      1.82 o 
   4 -20   2        8.89       16.99      2.24 o 
  -3 -19   2        1.13        3.46      2.05 o 
  -2 -19   2        0.01        0.00      1.75 o 
  -1 -19   2        0.03        0.00      1.74 o 
   0 -19   2        0.07        1.08      1.72 o 
   1 -19   2        0.14        0.40      1.43 o 
   2 -19   2        6.74        4.28      1.53 o 
   3 -19   2        5.03       10.17      1.92 o 
   4 -19   2        0.56        1.03      1.72 o 
   5 -19   2        6.46        6.00      2.21 o 
  -4 -18   2        3.41        1.98      1.93 o 
  -3 -18   2       18.08       27.89      2.42 o 
  -2 -18   2        0.03        0.00      1.41 o 
  -1 -18   2        0.09        0.00      1.67 o 
   0 -18   2        5.92        8.57      1.51 o 
   1 -18   2        0.74        0.00      1.22 o 
   2 -18   2        4.02        5.29      1.47 o 
   3 -18   2        1.38        2.53      1.64 o 
   4 -18   2        6.24        7.92      1.81 o 
   5 -18   2        1.59        4.86      2.07 o 
   6 -18   2        0.77        2.83      2.22 o 
  -4 -17   2        0.21        2.10      1.80 o 
  -3 -17   2       18.70       22.28      2.16 o 
  -2 -17   2        0.12        0.84      1.37 o 
  -1 -17   2        0.30        0.00      1.23 o 
   0 -17   2       10.44        5.14      1.25 o 
   1 -17   2        4.33        5.10      1.32 o 
   2 -17   2       54.86       54.36      2.11 o 
   3 -17   2        3.18        4.07      1.35 o 
   4 -17   2       41.54       45.16      2.47 o 
   5 -17   2        7.68       11.73      2.16 o 
   6 -17   2        2.59        1.74      2.27 o 
  -5 -16   2       24.76       33.44      2.53 o 
  -4 -16   2        0.29        0.00      1.62 o 
  -3 -16   2        0.89        0.00      1.28 o 
  -2 -16   2        1.88        0.00      1.27 o 
  -1 -16   2       50.82       47.59      1.86 o 
   0 -16   2       11.81        8.77      1.16 o 
   1 -16   2      123.07      126.26      2.68 o 
   2 -16   2      114.32      106.33      2.94 o 
   3 -16   2       26.76       29.44      1.74 o 
   4 -16   2        9.42        7.03      1.63 o 
   5 -16   2        0.00        0.00      1.97 o 
   6 -16   2       27.83       27.91      2.62 o 
   7 -16   2        2.23        1.04      2.15 o 
  -6 -15   2        8.66        8.22      2.01 o 
  -5 -15   2       12.13       17.61      3.07 o 
  -4 -15   2        0.76        1.22      1.65 o 
  -3 -15   2        3.70        3.58      1.29 o 
  -2 -15   2        6.18        3.04      1.32 o 
  -1 -15   2       21.39       23.54      1.29 o 
   0 -15   2       75.43       59.41      1.91 o 
   1 -15   2        0.66        0.00      0.93 o 
   2 -15   2       24.87       16.72      1.33 o 
   3 -15   2        0.27        0.00      1.08 o 
   4 -15   2       16.04       14.23      1.66 o 
   5 -15   2        3.22        0.00      1.39 o 
   6 -15   2        7.96        5.50      2.11 o 
   7 -15   2        0.26        0.00      2.01 o 
  -6 -14   2        4.83        6.98      2.19 o 
  -5 -14   2        0.14        2.51      1.89 o 
  -4 -14   2        0.62        0.00      1.60 o 
  -3 -14   2       15.54       14.35      1.62 o 
  -2 -14   2        0.01        0.00      0.95 o 
  -1 -14   2       40.45       30.94      1.34 o 
   0 -14   2        4.39        2.02      0.94 o 
   1 -14   2        6.34        2.39      1.07 o 
   2 -14   2       11.98       11.12      1.13 o 
   3 -14   2        0.52        0.00      1.15 o 
   4 -14   2        8.68        3.23      1.34 o 
   5 -14   2       10.42        7.14      1.52 o 
   6 -14   2       25.57       22.72      2.23 o 
   7 -14   2        0.99        0.00      1.61 o 
   8 -14   2        5.19        2.91      1.93 o 
  -6 -13   2        0.00        2.55      1.85 o 
  -5 -13   2       38.99       46.94      3.58 o 
  -4 -13   2       17.80       14.34      1.88 o 
  -3 -13   2       44.40       41.29      1.96 o 
  -2 -13   2       16.20       12.50      1.08 o 
  -1 -13   2        3.08        0.00      0.77 o 
   0 -13   2      104.79       90.75      2.00 o 
   1 -13   2       33.81       34.57      1.30 o 
   2 -13   2       44.78       37.65      1.46 o 
   3 -13   2        0.05        0.00      0.79 o 
   4 -13   2        8.70        5.70      1.09 o 
   5 -13   2       12.34       13.03      1.61 o 
   6 -13   2        8.64        4.75      1.70 o 
   7 -13   2        8.11        7.08      1.76 o 
   8 -13   2       25.96       21.83      2.18 o 
  -7 -12   2       18.59       23.64      2.54 o 
  -6 -12   2        5.07        7.18      1.77 o 
  -5 -12   2       87.19       85.47      4.21 o 
  -4 -12   2        0.75        0.00      1.34 o 
  -3 -12   2        3.12        0.00      1.04 o 
  -2 -12   2        5.50        0.07      0.81 o 
  -1 -12   2       16.40       11.27      0.93 o 
   0 -12   2        0.84        0.00      0.67 o 
   1 -12   2      105.79       98.67      1.96 o 
   2 -12   2        4.09        4.48      0.83 o 
   3 -12   2        0.40        0.00      0.75 o 
   4 -12   2       29.74       29.21      1.25 o 
   5 -12   2       14.44       13.67      1.40 o 
   6 -12   2       96.90      107.23      3.53 o 
   7 -12   2        3.24        2.06      1.54 o 
   8 -12   2       13.77       14.46      1.90 o 
  -7 -11   2        3.37        8.35      1.79 o 
  -6 -11   2       22.42       24.36      2.17 o 
  -5 -11   2        7.69        8.86      1.65 o 
  -4 -11   2        9.35        4.50      1.21 o 
  -3 -11   2        2.44        1.04      0.52 o 
  -2 -11   2       23.76       23.77      0.98 o 
  -1 -11   2        0.01        0.00      0.63 o 
   0 -11   2        4.48        6.25      0.78 o 
   1 -11   2       35.04       48.36      1.36 o 
   2 -11   2       12.33        8.19      0.95 o 
   3 -11   2        0.32        0.00      0.66 o 
   4 -11   2       39.71       42.83      1.33 o 
   5 -11   2       38.73       38.52      1.76 o 
   6 -11   2       27.36       24.01      2.10 o 
   7 -11   2       10.76        9.95      1.71 o 
   8 -11   2        7.47        6.44      1.65 o 
  -8 -10   2        3.57        6.16      2.87 o 
  -7 -10   2       11.16       10.28      1.68 o 
  -6 -10   2        7.66        8.14      1.70 o 
  -5 -10   2       10.14       11.37      1.57 o 
  -4 -10   2        0.03        0.00      0.99 o 
  -3 -10   2        2.48        0.00      0.40 o 
  -2 -10   2        1.40        1.09      0.58 o 
  -1 -10   2      143.85      160.52      2.36 o 
   0 -10   2      559.12      577.86      7.04 o 
   1 -10   2     1630.44     1851.71     19.83 o 
   2 -10   2      327.91      346.27      4.25 o 
   3 -10   2      877.09      971.56     10.46 o 
   4 -10   2      305.14      338.98      4.54 o 
   5 -10   2        0.15        0.36      0.97 o 
   6 -10   2       62.67       60.52      2.81 o 
   7 -10   2       44.16       47.94      2.34 o 
   8 -10   2        1.73        0.59      1.43 o 
   9 -10   2        4.87        4.15      2.18 o 
  -8  -9   2        8.12        7.83      2.75 o 
  -7  -9   2        1.70        0.00      1.40 o 
  -6  -9   2        4.45        7.29      1.75 o 
  -5  -9   2       79.91       83.92      2.83 o 
  -4  -9   2       44.58       34.96      1.48 o 
  -3  -9   2      166.78      160.84      2.14 o 
  -2  -9   2      120.48      140.70      2.29 o 
  -1  -9   2      339.30      318.90      3.85 o 
   0  -9   2      188.08      211.21      3.05 o 
   1  -9   2       46.29       42.57      1.28 o 
   2  -9   2      153.65      146.71      2.19 o 
   3  -9   2      567.78      620.05      7.43 o 
   4  -9   2       54.79       53.04      1.21 o 
   5  -9   2       68.44       79.39      1.98 o 
   6  -9   2       77.06       75.01      2.24 o 
   7  -9   2        2.11        2.92      1.29 o 
   8  -9   2        3.98        3.85      1.37 o 
   9  -9   2        0.62        0.00      2.58 o 
  -8  -8   2        0.37        1.75      2.33 o 
  -7  -8   2       45.15       43.30      2.25 o 
  -6  -8   2       62.71       58.04      2.45 o 
  -5  -8   2       56.33       47.59      2.19 o 
  -4  -8   2       40.15       43.70      1.34 o 
  -3  -8   2       71.86       74.14      1.28 o 
  -2  -8   2       55.81       80.35      1.46 o 
  -1  -8   2     3457.91     3825.82     38.70 o 
   0  -8   2        9.46       10.62      0.65 o 
   1  -8   2     2876.43     2973.66     29.13 o 
   2  -8   2      582.54      601.88      6.59 o 
   3  -8   2       81.16       93.29      1.47 o 
   4  -8   2       54.00       57.48      1.09 o 
   5  -8   2      187.16      193.29      2.61 o 
   6  -8   2      247.55      275.13      4.65 o 
   7  -8   2      184.80      185.54      3.95 o 
   8  -8   2        2.50        0.92      1.23 o 
   9  -8   2        0.15        0.00      1.54 o 
  -8  -7   2        0.10        0.00      1.50 o 
  -7  -7   2       92.06      101.48      2.89 o 
  -6  -7   2      180.18      181.74      4.02 o 
  -5  -7   2        1.88        0.00      0.86 o 
  -4  -7   2      141.79      145.10      2.36 o 
  -3  -7   2      765.10      837.62      8.41 o 
  -2  -7   2        1.23        2.30      0.41 o 
  -1  -7   2     1872.00     2043.25     19.49 o 
   0  -7   2      834.22      847.80      8.38 o 
   1  -7   2     1049.92     1065.74     11.13 o 
   2  -7   2      224.01      235.00      2.67 o 
   3  -7   2       93.89       81.96      1.38 o 
   4  -7   2        0.00        0.14      0.45 o 
   5  -7   2       25.88       22.07      0.97 o 
   6  -7   2        5.97        7.31      0.93 o 
   7  -7   2       20.14       20.68      1.31 o 
   8  -7   2        2.06        2.84      1.21 o 
   9  -7   2       11.03       11.15      3.48 o 
  -9  -6   2        1.72        0.79      1.51 o 
  -8  -6   2       22.72       23.61      1.96 o 
  -7  -6   2       48.98       46.94      2.05 o 
  -6  -6   2       43.34       40.31      1.73 o 
  -5  -6   2       42.89       41.49      1.31 o 
  -4  -6   2       37.03       45.92      1.21 o 
  -3  -6   2        2.34        0.97      0.47 o 
  -2  -6   2       67.62       55.42      1.06 o 
  -1  -6   2        0.00        0.00      0.31 o 
   0  -6   2        0.22        0.00      0.32 o 
   1  -6   2        1.56        0.30      0.30 o 
   2  -6   2      146.43      136.01      1.83 o 
   3  -6   2       39.49       47.57      0.82 o 
   4  -6   2      142.64      153.19      1.99 o 
   5  -6   2        7.27        6.91      0.64 o 
   6  -6   2      146.76      160.79      2.74 o 
   7  -6   2       18.84       21.35      1.24 o 
   8  -6   2       33.20       30.72      4.04 o 
   9  -6   2       16.76       17.65      1.78 o 
  -9  -5   2       14.46       17.60      1.74 o 
  -8  -5   2       59.14       61.72      2.69 o 
  -7  -5   2        0.03        0.00      0.96 o 
  -6  -5   2       26.24       25.28      1.11 o 
  -5  -5   2       15.58       12.79      0.96 o 
  -4  -5   2      110.11      107.52      1.52 o 
  -3  -5   2       54.95       53.87      1.02 o 
  -2  -5   2      251.69      263.29      2.98 o 
  -1  -5   2     1956.95     1902.63     17.04 o 
   0  -5   2     4645.36     4734.74     39.82 o 
   1  -5   2     1393.61     1388.38     11.85 o 
   2  -5   2       31.43       27.57      0.70 o 
   3  -5   2        1.58        1.66      0.32 o 
   4  -5   2       38.13       34.78      1.04 o 
   5  -5   2       66.90       63.93      1.79 o 
   6  -5   2      394.76      388.15      4.94 o 
   7  -5   2        2.84        0.80      1.54 o 
   8  -5   2       72.11       60.81      3.99 o 
   9  -5   2        5.16        2.60      1.61 o 
  -9  -4   2        0.08        0.46      1.48 o 
  -8  -4   2       14.14       14.03      3.29 o 
  -7  -4   2       39.20       36.94      1.55 o 
  -6  -4   2       28.97       25.89      1.01 o 
  -5  -4   2       61.40       65.78      1.21 o 
  -4  -4   2       79.70       89.08      1.40 o 
  -3  -4   2      310.13      345.82      4.07 o 
  -2  -4   2        1.76        1.25      0.24 o 
  -1  -4   2     4839.21     5124.50     41.24 o 
   0  -4   2      755.52      713.70      6.19 o 
   1  -4   2       29.42       16.44      0.50 o 
   2  -4   2     1048.81      936.97      7.48 o 
   3  -4   2      159.86      172.01      2.08 o 
   4  -4   2      477.43      497.96      5.44 o 
   5  -4   2       30.12       25.02      0.80 o 
   6  -4   2      442.94      437.37      5.35 o 
   7  -4   2       28.08       30.41      2.11 o 
   8  -4   2       28.67       27.08      3.58 o 
   9  -4   2        0.33        0.00      1.51 o 
  -9  -3   2       12.68       11.66      2.08 o 
  -8  -3   2       70.01       66.52      2.46 o 
  -7  -3   2        5.32        4.98      0.85 o 
  -6  -3   2        3.52        4.73      0.54 o 
  -5  -3   2       12.20       10.42      0.49 o 
  -4  -3   2      579.86      623.92      7.04 o 
  -3  -3   2      456.91      465.04      5.30 o 
  -2  -3   2      922.79      918.25      7.93 o 
  -1  -3   2     1375.16     1323.27     11.26 o 
   0  -3   2     2094.50     2070.45     16.07 o 
   1  -3   2      496.01      525.05      4.69 o 
   2  -3   2      217.06      209.55      3.19 o 
   3  -3   2      387.92      398.98      4.34 o 
   4  -3   2      580.56      569.73      9.85 o 
   5  -3   2        1.72        3.43      0.79 o 
   6  -3   2       53.79       41.36      5.50 o 
   7  -3   2        0.86        1.75      3.87 o 
   8  -3   2        0.67        1.20      2.70 o 
   9  -3   2        0.06        1.17      3.00 o 
  -9  -2   2        1.23        0.00      1.62 o 
  -8  -2   2        9.05        5.71      1.62 o 
  -7  -2   2       50.25       54.60      1.51 o 
  -6  -2   2        3.59        3.56      0.53 o 
  -5  -2   2        0.01        0.25      0.49 o 
  -4  -2   2        6.62        4.46      0.52 o 
  -3  -2   2      153.15      147.15      1.91 o 
  -2  -2   2      340.55      312.22      3.48 o 
  -1  -2   2    11676.74    13464.38    110.41 o 
   0  -2   2     4521.12     3329.40     96.49 o 
   1  -2   2      628.11      593.77      4.57 o 
   2  -2   2    14142.00    15971.62    209.08 o 
   3  -2   2      225.65      241.41      4.37 o 
   4  -2   2     6932.83     7532.11    234.02 o 
   5  -2   2      599.18      578.71     20.99 o 
   6  -2   2      337.97      342.96     14.88 o 
   7  -2   2       14.78       10.66      4.25 o 
   8  -2   2       46.03       31.52      3.71 o 
   9  -2   2        4.96        4.12      6.19 o 
  -9  -1   2        0.14        0.00      1.58 o 
  -8  -1   2        0.25        0.73      1.33 o 
  -7  -1   2       36.91       33.18      1.73 o 
  -6  -1   2       29.04       26.09      1.25 o 
  -5  -1   2        4.90        6.34      0.55 o 
  -4  -1   2      244.62      246.16      3.37 o 
  -3  -1   2       13.98       13.74      0.76 o 
  -2  -1   2      378.17      421.03      8.17 o 
  -1  -1   2     1266.69     1173.46     10.30 o 
   1  -1   2     1336.24     1363.32     12.15 o 
   2  -1   2     1962.42     1947.70     32.27 o 
   3  -1   2     1471.67     1548.53     49.53 o 
   4  -1   2     2064.85     2072.70     66.27 o 
   5  -1   2       28.56       25.37      3.75 o 
   6  -1   2      859.77      827.72     29.39 o 
   7  -1   2        9.43        8.79      4.00 o 
   8  -1   2       33.23       26.52      5.77 o 
   9  -1   2        8.33       13.37      4.41 o 
  -9   0   2        1.46        0.00      1.64 o 
  -8   0   2       18.88       14.41      2.31 o 
  -7   0   2        9.34        7.94      0.92 o 
  -6   0   2       47.87       46.62      1.02 o 
  -5   0   2       28.56       27.18      0.69 o 
  -4   0   2       67.25       82.37      1.40 o 
  -3   0   2     1236.60     1327.39     13.87 o 
  -2   0   2    17825.49    20843.98    189.38 o 
  -1   0   2     2445.12     2451.09     19.88 o 
   0   0   2     7023.24     5027.05     60.86 o 
   1   0   2     6125.03     6512.79     57.29 o 
   2   0   2     7427.88     8083.27    132.61 o 
   3   0   2      278.09      316.99     11.72 o 
   4   0   2       94.33       84.00      5.87 o 
   5   0   2       40.80       36.78      4.04 o 
   6   0   2        5.33        0.00      3.75 o 
   7   0   2       32.76       33.66      5.29 o 
   8   0   2       29.67       26.28      4.79 o 
   9   0   2        0.43        2.67      3.71 o 
  -9   1   2        2.19        0.00      1.55 o 
  -8   1   2       26.50       24.55      1.54 o 
  -7   1   2       19.56       21.18      1.36 o 
  -6   1   2        1.04        1.04      0.66 o 
  -5   1   2        0.50        1.71      0.40 o 
  -4   1   2      429.96      482.94      5.26 o 
  -3   1   2      693.71      681.79      7.25 o 
  -2   1   2    24454.42    29024.01    293.96 o 
  -1   1   2     5301.11     5172.26     40.10 o 
   0   1   2      920.20      864.55      6.63 o 
   1   1   2       12.10       10.36      0.47 o 
   2   1   2       14.42       11.12      0.52 o 
   3   1   2      511.54      527.24     10.38 o 
   4   1   2      195.02      196.52      8.88 o 
   5   1   2       18.99       16.95      3.37 o 
   7   1   2        3.21        6.04      3.17 o 
   8   1   2        1.49        7.41      3.79 o 
   9   1   2        1.14        4.46      4.25 o 
  -9   2   2        1.42        0.00      1.30 o 
  -8   2   2       18.89       18.61      1.51 o 
  -7   2   2       99.47       93.03      2.02 o 
  -6   2   2       96.65      106.56      1.83 o 
  -5   2   2      221.65      237.47      2.89 o 
  -4   2   2     1878.70     2025.36     20.97 o 
  -3   2   2      343.07      367.24      4.02 o 
  -2   2   2     9963.50    10596.63     94.30 o 
  -1   2   2      325.84      273.43      2.52 o 
   0   2   2      734.67      710.68      5.61 o 
   1   2   2     1199.89     1308.38     10.87 o 
   2   2   2      535.81      580.28      6.53 o 
   3   2   2       69.47       74.56      1.22 o 
   4   2   2      320.48      342.07      9.53 o 
   5   2   2       11.94       15.63      0.97 o 
   7   2   2        0.01        0.29      2.96 o 
   8   2   2        6.69        9.87      4.08 o 
   9   2   2        0.57        0.00      3.79 o 
  -9   3   2        1.81        0.01      1.38 o 
  -8   3   2        0.24        0.88      1.02 o 
  -7   3   2      168.35      172.60      3.04 o 
  -6   3   2       40.81       46.98      1.36 o 
  -5   3   2      160.26      154.05      2.16 o 
  -4   3   2     1598.80     1713.57     16.68 o 
  -3   3   2       46.59       45.86      1.04 o 
  -2   3   2     5209.52     5563.70     52.40 o 
  -1   3   2     1227.21     1228.48     10.53 o 
   0   3   2      753.45      721.45      5.97 o 
   1   3   2       53.24       45.84      0.71 o 
   2   3   2       94.25       93.68      1.25 o 
   3   3   2      121.84      107.73      1.66 o 
   4   3   2      185.13      196.45      2.56 o 
   5   3   2       66.45       58.36      1.13 o 
   6   3   2       29.50       27.54      0.99 o 
   7   3   2       12.83       13.93      1.61 o 
   8   3   2        0.67        0.51      1.39 o 
  -9   4   2        0.11        1.38      2.04 o 
  -8   4   2        2.20        2.21      1.14 o 
  -7   4   2        3.53        5.41      2.04 o 
  -6   4   2       20.08       23.45      1.04 o 
  -5   4   2       79.27       80.54      1.67 o 
  -4   4   2     2101.26     2156.42     23.76 o 
  -3   4   2       72.13       63.56      1.18 o 
  -2   4   2     2544.07     2674.13     28.12 o 
  -1   4   2     2449.82     2491.34     21.64 o 
   0   4   2     6322.73     6762.76     56.80 o 
   1   4   2       16.16       18.98      0.60 o 
   2   4   2      156.02      142.05      1.76 o 
   3   4   2        3.84        2.61      0.41 o 
   4   4   2        4.72        6.19      0.54 o 
   5   4   2        0.38        1.02      0.62 o 
   6   4   2       22.21       20.12      1.01 o 
   7   4   2        9.24        8.53      1.49 o 
   8   4   2        4.66        2.97      1.71 o 
  -9   5   2        4.44        5.57      1.70 o 
  -8   5   2        2.25        0.86      1.20 o 
  -7   5   2       48.89       44.45      2.00 o 
  -6   5   2      207.15      200.29      3.59 o 
  -5   5   2        0.23        0.00      0.59 o 
  -4   5   2      964.43      952.16      9.35 o 
  -3   5   2        0.14        0.00      0.36 o 
  -2   5   2      112.76      126.76      1.69 o 
  -1   5   2      505.01      522.40      5.16 o 
   0   5   2       12.04       18.35      0.56 o 
   1   5   2      234.77      236.44      2.56 o 
   2   5   2       64.09       78.45      1.25 o 
   3   5   2       49.57       53.44      1.14 o 
   4   5   2        2.36        2.50      0.59 o 
   5   5   2        0.05        0.00      0.80 o 
   6   5   2        9.19       10.02      1.15 o 
   7   5   2        6.43        5.53      1.31 o 
   8   5   2        4.17        3.03      1.34 o 
  -9   6   2        3.56        6.40      1.81 o 
  -8   6   2        0.00        0.46      1.27 o 
  -7   6   2        5.07        4.48      1.24 o 
  -6   6   2        1.28        0.00      1.45 o 
  -5   6   2       50.91       44.15      1.42 o 
  -4   6   2        0.07        0.00      0.49 o 
  -3   6   2      256.84      255.34      3.18 o 
  -2   6   2     1243.82     1325.48     13.29 o 
  -1   6   2        7.18        5.14      0.50 o 
   0   6   2      625.27      641.74      6.71 o 
   1   6   2     1125.66     1190.14     11.21 o 
   2   6   2       99.03      102.45      1.56 o 
   3   6   2      191.03      219.36      2.90 o 
   4   6   2      306.94      309.92      4.23 o 
   5   6   2       12.35       11.81      1.08 o 
   6   6   2       55.48       52.16      2.06 o 
   7   6   2       10.78        6.97      1.82 o 
   8   6   2        1.54        0.50      1.44 o 
  -9   7   2        0.03        0.00      1.47 o 
  -8   7   2        0.52        0.00      1.29 o 
  -7   7   2        3.25        0.62      1.24 o 
  -6   7   2        2.55        0.00      1.19 o 
  -5   7   2        4.43        0.79      0.64 o 
  -4   7   2        8.70        8.67      0.64 o 
  -3   7   2       36.68       37.43      1.13 o 
  -2   7   2      110.65      134.35      1.95 o 
  -1   7   2      727.06      783.06      9.14 o 
   0   7   2      607.91      655.76      6.91 o 
   1   7   2       57.27       68.57      1.32 o 
   2   7   2      561.54      556.68      6.09 o 
   3   7   2      237.11      264.22      3.16 o 
   4   7   2      243.87      226.49      3.41 o 
   5   7   2      243.63      248.31      4.77 o 
   6   7   2        6.00        5.57      1.32 o 
   7   7   2       13.77       11.39      1.46 o 
   8   7   2        0.05        0.00      1.58 o 
  -9   8   2        1.15        0.00      2.28 o 
  -8   8   2        0.03        0.00      1.38 o 
  -7   8   2        0.10        0.00      1.28 o 
  -6   8   2       15.20       12.33      1.72 o 
  -5   8   2       43.48       39.85      1.21 o 
  -4   8   2       62.86       63.25      1.48 o 
  -3   8   2       45.60       52.02      1.24 o 
  -2   8   2      194.32      205.01      2.87 o 
  -1   8   2      520.17      514.11      6.35 o 
   0   8   2        0.35        0.76      0.56 o 
   1   8   2       18.17       21.22      0.93 o 
   2   8   2      271.92      268.20      3.45 o 
   3   8   2       29.41       25.29      1.11 o 
   4   8   2      116.37      114.10      3.02 o 
   5   8   2        2.19        0.00      1.26 o 
   6   8   2        5.53        0.39      1.67 o 
   7   8   2       14.76       11.11      1.59 o 
  -9   9   2        0.91        0.00      1.63 o 
  -8   9   2        0.63        0.00      1.57 o 
  -7   9   2        0.57        0.33      1.38 o 
  -6   9   2       13.98       10.04      1.58 o 
  -5   9   2       21.57       21.75      1.46 o 
  -4   9   2       93.98      103.90      1.97 o 
  -3   9   2       50.60       55.80      1.41 o 
  -2   9   2      197.89      190.98      3.47 o 
  -1   9   2      612.47      612.02      7.49 o 
   0   9   2        1.82        2.02      0.64 o 
   1   9   2       34.03       42.43      1.26 o 
   2   9   2       91.60       88.26      1.73 o 
   3   9   2       35.85       32.36      1.31 o 
   4   9   2       13.98        8.39      1.49 o 
   5   9   2       10.49       11.92      1.54 o 
   6   9   2        1.15        0.00      1.34 o 
   7   9   2        0.00        0.00      1.46 o 
  -8  10   2       19.00       19.58      2.11 o 
  -7  10   2        6.20        5.68      1.60 o 
  -6  10   2       22.49       23.71      2.06 o 
  -5  10   2        7.26        8.18      1.30 o 
  -4  10   2        0.00        0.12      0.76 o 
  -3  10   2       13.53       14.21      1.00 o 
  -2  10   2       14.48       15.32      1.16 o 
  -1  10   2        0.63        0.43      0.77 o 
   0  10   2       42.50       33.69      1.23 o 
   1  10   2       32.20       33.74      1.29 o 
   2  10   2      353.41      352.00      6.19 o 
   3  10   2       88.71       80.31      2.41 o 
   4  10   2       16.59       14.85      1.63 o 
   5  10   2       25.93       25.82      1.93 o 
   6  10   2        1.54        0.00      1.44 o 
   7  10   2        0.40        0.00      1.55 o 
  -8  11   2       43.17       45.02      2.68 o 
  -7  11   2       19.05       22.27      2.46 o 
  -6  11   2       11.64        6.68      2.07 o 
  -5  11   2       66.11       62.81      3.11 o 
  -4  11   2       29.69       19.15      1.26 o 
  -3  11   2       55.48       48.02      1.75 o 
  -2  11   2        1.97        0.00      0.91 o 
  -1  11   2      368.31      362.59      5.09 o 
   0  11   2        4.59        5.99      0.98 o 
   1  11   2        1.53        0.00      0.90 o 
   2  11   2      105.95      108.27      2.60 o 
   3  11   2      146.52      129.24      3.10 o 
   4  11   2       13.53       10.08      1.63 o 
   5  11   2        1.95        0.34      1.50 o 
   6  11   2        0.17        0.00      1.58 o 
  -8  12   2       18.58       19.20      2.98 o 
  -7  12   2        0.16        0.00      1.92 o 
  -6  12   2       99.87      101.36      3.87 o 
  -5  12   2      101.05       90.50      3.08 o 
  -4  12   2       72.86       65.34      2.32 o 
  -3  12   2      113.88       93.25      2.39 o 
  -2  12   2      139.73      129.57      3.31 o 
  -1  12   2       28.95       26.76      1.52 o 
   0  12   2      484.47      468.32      6.05 o 
   1  12   2      166.61      176.31      3.08 o 
   2  12   2      107.40       91.39      2.75 o 
   3  12   2        1.26        0.00      1.22 o 
   4  12   2       31.12       29.88      2.16 o 
   5  12   2        1.02        0.69      1.65 o 
   6  12   2        1.45        0.00      1.68 o 
  -8  13   2        2.74        4.11      2.14 o 
  -7  13   2       41.51       39.41      2.93 o 
  -6  13   2        5.24        4.45      2.06 o 
  -5  13   2      140.39      128.95      3.66 o 
  -4  13   2       11.37       10.21      1.41 o 
  -3  13   2       18.51       13.96      1.34 o 
  -2  13   2       33.25       28.31      1.57 o 
  -1  13   2       19.24       13.69      1.41 o 
   0  13   2       11.47        5.91      1.38 o 
   1  13   2       84.00       78.54      2.40 o 
   2  13   2       68.72       64.97      2.48 o 
   3  13   2       18.60       18.55      1.94 o 
   4  13   2       22.90       23.36      2.23 o 
   5  13   2        1.57        0.44      1.78 o 
  -7  14   2       42.42       48.70      3.98 o 
  -6  14   2        2.30        3.71      2.03 o 
  -5  14   2       71.41       67.85      2.93 o 
  -4  14   2        8.26        4.91      1.58 o 
  -3  14   2        0.18        0.00      1.21 o 
  -2  14   2       32.49       31.02      1.70 o 
  -1  14   2       32.41       28.23      1.61 o 
   0  14   2      108.08      101.88      2.45 o 
   1  14   2        9.44        9.41      1.45 o 
   2  14   2       44.65       44.68      2.41 o 
   3  14   2        1.12        2.56      1.73 o 
   4  14   2       50.72       53.04      2.86 o 
   5  14   2        2.33        0.00      1.85 o 
  -7  15   2       37.70       32.15      3.05 o 
  -6  15   2        1.31        0.00      1.99 o 
  -5  15   2       10.63        6.64      1.85 o 
  -4  15   2        6.06        3.66      1.66 o 
  -3  15   2        0.76        0.00      1.33 o 
  -2  15   2       17.73       15.35      1.54 o 
  -1  15   2       41.53       41.71      1.87 o 
   0  15   2        0.40        0.00      1.14 o 
   1  15   2       15.31       13.50      1.60 o 
   2  15   2        4.35        2.49      1.43 o 
   3  15   2        8.16        7.95      1.90 o 
   4  15   2        5.86        1.88      2.34 o 
  -6  16   2        3.98        4.49      2.30 o 
  -5  16   2        1.09        0.88      1.74 o 
  -4  16   2        0.11        0.00      1.60 o 
  -3  16   2        3.21        0.28      1.43 o 
  -2  16   2        2.80        2.08      1.30 o 
  -1  16   2        2.70        3.37      1.46 o 
   0  16   2        1.54        1.93      1.74 o 
   1  16   2       15.89       17.44      2.11 o 
   2  16   2        2.63        1.65      1.56 o 
   3  16   2        0.58        0.00      1.81 o 
  -5  17   2        0.24        0.00      1.75 o 
  -4  17   2        0.00        0.00      1.72 o 
  -3  17   2        0.03        0.00      1.73 o 
  -2  17   2        2.38        0.00      1.46 o 
  -1  17   2        0.46        0.00      1.45 o 
   0  17   2        1.72        4.26      1.72 o 
   1  17   2        0.13        0.00      1.58 o 
   2  17   2        0.28        0.00      1.86 o 
   3  17   2        1.25        0.00      1.97 o 
  -5  18   2        2.93        3.76      2.61 o 
  -4  18   2        0.01        0.00      1.84 o 
  -3  18   2        0.09        0.00      1.76 o 
  -2  18   2        0.03        0.00      1.64 o 
  -1  18   2       17.94       17.87      2.58 o 
   0  18   2        1.48        6.19      1.96 o 
   1  18   2        5.59        6.65      2.02 o 
   2  18   2        1.03        0.00      2.23 o 
  -3  19   2        5.73        5.63      3.53 o 
  -2  19   2        1.35        1.37      1.97 o 
  -1  19   2       23.06       23.87      2.96 o 
   0  19   2        0.40        2.21      2.13 o 
  -1 -21   3        0.27        0.37      1.93 o 
   0 -21   3       11.91       14.52      2.65 o 
   1 -21   3        0.26        1.76      2.18 o 
   2 -21   3        7.57        3.93      3.64 o 
   3 -21   3        1.86        4.15      1.97 o 
  -2 -20   3        2.26        3.16      1.99 o 
  -1 -20   3        0.16        0.12      1.81 o 
   0 -20   3        0.68        0.00      2.23 o 
   1 -20   3        5.36        7.92      1.90 o 
   2 -20   3        7.52        7.33      2.18 o 
   3 -20   3       13.71       14.28      2.07 o 
   4 -20   3       14.66       16.69      2.16 o 
  -3 -19   3        5.24        4.28      1.99 o 
  -2 -19   3        0.01        0.00      1.49 o 
  -1 -19   3        2.65        0.00      1.63 o 
   0 -19   3       22.47       32.29      2.02 o 
   1 -19   3        0.21        0.00      1.40 o 
   2 -19   3        9.24        2.80      1.44 o 
   3 -19   3       27.89       28.06      2.27 o 
   4 -19   3       11.54       11.79      2.01 o 
   5 -19   3        3.48        4.49      2.14 o 
  -4 -18   3        0.59        0.00      1.80 o 
  -3 -18   3        1.61        1.26      1.75 o 
  -2 -18   3        0.23        0.00      1.37 o 
  -1 -18   3        7.26        5.94      1.50 o 
   0 -18   3       13.73       15.40      1.62 o 
   1 -18   3       22.10       21.38      1.57 o 
   2 -18   3       32.48       35.13      1.98 o 
   3 -18   3       17.62       17.77      1.95 o 
   4 -18   3        0.06        0.34      1.62 o 
   5 -18   3       12.32       13.19      2.30 o 
   6 -18   3        0.93        3.54      2.24 o 
  -5 -17   3        1.71        0.41      1.93 o 
  -4 -17   3        0.63        0.00      1.70 o 
  -3 -17   3        0.15        0.00      1.55 o 
  -2 -17   3        1.53        0.00      1.31 o 
  -1 -17   3        4.56        4.51      1.22 o 
   0 -17   3       99.70       92.69      2.74 o 
   1 -17   3       14.14       12.85      1.38 o 
   2 -17   3       33.92       30.03      1.64 o 
   3 -17   3       28.59       33.52      2.02 o 
   4 -17   3      104.49      105.90      3.50 o 
   5 -17   3        0.24        2.21      1.89 o 
   6 -17   3       23.28       24.73      2.57 o 
  -5 -16   3        1.69        3.62      1.83 o 
  -4 -16   3        0.17        0.00      1.83 o 
  -3 -16   3        2.10        2.23      1.62 o 
  -2 -16   3       11.81       11.18      1.48 o 
  -1 -16   3       55.79       46.30      2.41 o 
   0 -16   3       34.53       29.60      1.45 o 
   1 -16   3      271.71      245.59      4.44 o 
   2 -16   3        0.07        0.00      1.05 o 
   3 -16   3        3.13        1.82      1.21 o 
   4 -16   3       78.90       72.32      2.91 o 
   5 -16   3        0.23        0.79      1.77 o 
   6 -16   3       11.72       10.67      2.19 o 
   7 -16   3        9.20       15.02      2.38 o 
  -6 -15   3        3.04        6.34      2.20 o 
  -5 -15   3       85.54      109.24      6.27 o 
  -4 -15   3        1.08        3.35      1.75 o 
  -3 -15   3       24.77       21.78      1.83 o 
  -2 -15   3       59.17       58.23      2.53 o 
  -1 -15   3      181.88      174.33      3.59 o 
   0 -15   3        4.81        0.00      0.93 o 
   1 -15   3      126.09      132.76      2.57 o 
   2 -15   3        3.39        1.29      1.03 o 
   3 -15   3        2.34        1.91      1.10 o 
   4 -15   3        5.49        4.09      1.42 o 
   5 -15   3        4.00        1.21      1.40 o 
   6 -15   3        0.06        0.00      1.73 o 
   7 -15   3        0.37        0.00      1.70 o 
  -6 -14   3       15.15       19.38      2.36 o 
  -5 -14   3       35.41       43.76      2.65 o 
  -4 -14   3       10.91       13.52      1.91 o 
  -3 -14   3       57.15       52.36      2.39 o 
  -2 -14   3        4.04        4.50      1.11 o 
  -1 -14   3        7.54        0.00      0.92 o 
   0 -14   3       27.84       22.63      1.46 o 
   1 -14   3      252.85      242.41      3.63 o 
   2 -14   3       19.93       17.26      1.20 o 
   3 -14   3        2.10        1.43      0.90 o 
   4 -14   3       71.51       73.05      2.60 o 
   5 -14   3        0.21        0.00      1.22 o 
   6 -14   3        2.45        4.24      1.76 o 
   7 -14   3        0.86        0.00      1.67 o 
   8 -14   3        4.75        4.54      1.90 o 
  -7 -13   3       12.42       20.92      2.25 o 
  -6 -13   3       19.35       28.29      2.31 o 
  -5 -13   3       13.34       13.84      1.98 o 
  -4 -13   3       13.85       11.22      1.70 o 
  -3 -13   3        6.23        5.18      1.30 o 
  -2 -13   3      124.18      123.51      2.44 o 
  -1 -13   3       47.73       43.37      1.91 o 
   0 -13   3       14.90       15.00      1.05 o 
   1 -13   3       39.90       34.15      1.24 o 
   2 -13   3      129.26      133.72      2.58 o 
   3 -13   3       31.90       28.37      1.26 o 
   4 -13   3       34.58       35.55      1.79 o 
   5 -13   3        9.97       10.04      1.39 o 
   6 -13   3       23.37       26.90      2.15 o 
   7 -13   3        5.52        6.15      1.70 o 
   8 -13   3        7.27        6.96      1.79 o 
  -7 -12   3       69.51       81.56      3.41 o 
  -6 -12   3       21.44       27.86      2.22 o 
  -5 -12   3       29.38       27.51      2.09 o 
  -4 -12   3        5.52        4.14      1.21 o 
  -3 -12   3       33.15       34.16      1.45 o 
  -2 -12   3       15.81       17.29      0.95 o 
  -1 -12   3        0.01        0.00      0.68 o 
   0 -12   3       43.82       45.43      1.50 o 
   1 -12   3       80.43       78.68      1.71 o 
   2 -12   3       33.02       43.42      1.50 o 
   3 -12   3       34.90       31.57      1.24 o 
   4 -12   3        4.55        7.44      0.88 o 
   5 -12   3        0.06        0.00      1.09 o 
   6 -12   3       67.44       75.47      2.79 o 
   7 -12   3       54.37       58.39      2.69 o 
   8 -12   3        6.22        6.75      1.71 o 
  -7 -11   3        9.70       14.51      1.87 o 
  -6 -11   3       33.73       36.66      2.25 o 
  -5 -11   3       82.05       77.39      2.93 o 
  -4 -11   3        5.65        2.35      1.11 o 
  -3 -11   3        0.06        0.00      0.66 o 
  -2 -11   3      130.79      140.33      2.23 o 
  -1 -11   3      107.23      116.24      2.14 o 
   0 -11   3       25.81       23.10      1.22 o 
   1 -11   3      294.52      324.82      4.16 o 
   2 -11   3      175.34      204.04      3.10 o 
   3 -11   3        8.22       11.50      0.80 o 
   4 -11   3        2.12        1.19      0.61 o 
   5 -11   3       20.16       26.76      1.50 o 
   6 -11   3        0.00        0.00      1.66 o 
   7 -11   3       24.65       25.89      1.88 o 
   8 -11   3       10.96        9.94      1.63 o 
  -8 -10   3        2.78        4.54      2.07 o 
  -7 -10   3        3.87        3.71      1.59 o 
  -6 -10   3       16.26       19.08      1.76 o 
  -5 -10   3       15.87       14.13      1.58 o 
  -4 -10   3        3.62        1.31      1.04 o 
  -3 -10   3       24.45       26.12      1.06 o 
  -2 -10   3        0.66        0.00      0.54 o 
  -1 -10   3        3.35        3.93      0.63 o 
   0 -10   3      165.52      218.98      3.18 o 
   1 -10   3       60.75       67.61      1.64 o 
   2 -10   3      503.91      570.93      6.44 o 
   3 -10   3      818.39      858.74     10.07 o 
   4 -10   3      125.71      131.77      2.16 o 
   5 -10   3      164.76      194.81      3.80 o 
   6 -10   3        2.36        2.66      1.29 o 
   7 -10   3        2.74        0.85      1.31 o 
   8 -10   3        0.05        0.22      1.31 o 
  -8  -9   3        2.21        0.87      1.80 o 
  -7  -9   3       20.63       19.60      1.87 o 
  -6  -9   3        4.83        3.56      1.40 o 
  -5  -9   3       10.23        5.65      1.37 o 
  -4  -9   3      170.66      178.93      2.79 o 
  -3  -9   3       12.38        9.42      0.68 o 
  -2  -9   3       32.00       30.57      1.05 o 
  -1  -9   3      266.21      281.76      4.21 o 
   0  -9   3      199.34      205.03      2.95 o 
   1  -9   3      172.80      172.10      2.40 o 
   2  -9   3        0.98        0.38      0.53 o 
   3  -9   3      132.79      141.38      3.18 o 
   4  -9   3        0.28        0.25      0.46 o 
   5  -9   3      235.99      248.85      3.47 o 
   6  -9   3       54.88       50.24      2.05 o 
   7  -9   3       96.10      103.92      2.99 o 
   8  -9   3        0.37        0.00      1.26 o 
   9  -9   3        2.82        1.69      1.69 o 
  -8  -8   3        3.04        3.34      1.77 o 
  -7  -8   3       21.21       21.66      2.05 o 
  -6  -8   3        2.93        0.00      1.83 o 
  -5  -8   3        8.05        5.20      1.06 o 
  -4  -8   3       22.73       22.65      0.92 o 
  -3  -8   3       41.42       41.59      1.00 o 
  -2  -8   3       40.33       38.48      1.05 o 
  -1  -8   3      672.65      727.93      7.83 o 
   0  -8   3      176.74      183.55      2.43 o 
   1  -8   3       46.93       42.18      1.56 o 
   2  -8   3      324.70      338.13      3.68 o 
   3  -8   3      304.86      277.48      3.51 o 
   4  -8   3       14.61       15.35      0.70 o 
   5  -8   3       29.70       32.49      1.05 o 
   6  -8   3       14.23       16.84      1.49 o 
   7  -8   3       12.62       13.28      1.41 o 
   8  -8   3        0.38        0.00      1.17 o 
   9  -8   3        0.51        0.00      1.48 o 
  -8  -7   3       31.48       37.27      2.43 o 
  -7  -7   3       15.32       18.23      1.55 o 
  -6  -7   3       30.65       23.70      1.67 o 
  -5  -7   3        0.76        0.17      0.89 o 
  -4  -7   3       56.89       60.36      1.36 o 
  -3  -7   3       30.80       35.58      0.90 o 
  -2  -7   3      355.69      388.79      4.76 o 
  -1  -7   3       43.03       56.67      1.09 o 
   0  -7   3      260.99      274.15      3.03 o 
   1  -7   3       53.56       59.83      1.05 o 
   2  -7   3       30.96       28.42      1.26 o 
   3  -7   3       82.58       65.80      1.08 o 
   4  -7   3      102.19      101.37      1.57 o 
   5  -7   3       26.46       26.42      0.87 o 
   6  -7   3       81.48       82.68      1.97 o 
   7  -7   3        0.29        0.15      0.96 o 
   8  -7   3        7.01        6.06      1.45 o 
   9  -7   3       19.80       20.84      1.91 o 
  -9  -6   3       45.48       56.98      2.87 o 
  -8  -6   3       33.01       34.84      4.10 o 
  -7  -6   3       82.07       82.09      2.47 o 
  -6  -6   3        5.73        4.51      0.90 o 
  -5  -6   3      118.91      125.74      2.55 o 
  -4  -6   3        0.89        1.06      0.53 o 
  -3  -6   3      377.36      410.84      4.20 o 
  -2  -6   3      516.86      551.44      5.92 o 
  -1  -6   3       24.47       37.37      0.77 o 
   0  -6   3      227.78      214.43      2.15 o 
   1  -6   3       70.61       69.86      0.99 o 
   2  -6   3       61.89       65.16      1.23 o 
   3  -6   3        6.06        9.10      0.37 o 
   4  -6   3      197.77      172.06      2.19 o 
   5  -6   3      410.36      454.38      4.98 o 
   6  -6   3       52.93       48.89      1.56 o 
   7  -6   3        0.05        0.00      0.88 o 
   8  -6   3       21.72       19.36      2.66 o 
   9  -6   3        7.06        8.81      1.52 o 
  -9  -5   3        4.71        5.48      2.54 o 
  -8  -5   3       13.87       16.34      1.72 o 
  -7  -5   3        5.06        2.38      1.03 o 
  -6  -5   3       10.99        9.88      1.02 o 
  -5  -5   3        5.69        7.98      0.63 o 
  -4  -5   3        3.91        3.12      0.51 o 
  -3  -5   3      134.53      156.49      2.35 o 
  -2  -5   3     2701.61     2712.57     27.44 o 
  -1  -5   3     2441.90     2405.45     22.75 o 
   0  -5   3      842.31      817.64      7.10 o 
   1  -5   3      162.69      175.16      1.84 o 
   2  -5   3      233.38      261.88      2.60 o 
   3  -5   3        0.56        0.51      0.36 o 
   4  -5   3       43.60       42.07      0.90 o 
   5  -5   3       21.61       15.44      0.63 o 
   6  -5   3      201.29      185.84      2.62 o 
   7  -5   3       19.50       16.14      1.02 o 
   8  -5   3       44.42       36.18      1.82 o 
   9  -5   3        0.69        2.43      1.73 o 
  -9  -4   3       66.87       66.31      4.19 o 
  -8  -4   3       92.80       92.56      3.58 o 
  -7  -4   3       59.39       56.72      1.60 o 
  -6  -4   3      124.44      121.31      2.05 o 
  -5  -4   3      137.31      153.00      2.14 o 
  -4  -4   3       91.93       87.16      1.28 o 
  -3  -4   3       21.92       31.49      0.75 o 
  -2  -4   3      934.71      978.97      8.91 o 
  -1  -4   3     2736.93     2664.48     22.49 o 
   0  -4   3      325.23      335.81      3.05 o 
   1  -4   3        5.89        7.50      0.27 o 
   2  -4   3      120.98      122.60      1.13 o 
   3  -4   3      283.63      306.32      3.32 o 
   4  -4   3      219.18      255.58      2.87 o 
   5  -4   3        6.27        4.18      0.44 o 
   6  -4   3      353.14      355.98      4.70 o 
   7  -4   3        0.21        0.00      0.80 o 
   8  -4   3       86.91       89.47      5.80 o 
   9  -4   3        0.55        7.79      5.62 o 
  -9  -3   3        0.05        0.00      1.31 o 
  -8  -3   3        3.34        0.69      1.65 o 
  -7  -3   3        8.11        8.01      0.81 o 
  -6  -3   3      188.71      167.91      2.42 o 
  -5  -3   3       45.93       41.57      0.94 o 
  -4  -3   3      487.06      455.39      5.01 o 
  -3  -3   3      450.30      464.89      4.80 o 
  -2  -3   3      985.71      985.11      8.18 o 
  -1  -3   3     6209.18     6448.21     52.00 o 
   0  -3   3     4109.81     3970.49     32.04 o 
   1  -3   3      630.93      727.34      6.43 o 
   2  -3   3      957.30      932.30     11.03 o 
   3  -3   3     1086.30     1132.99     11.42 o 
   4  -3   3      305.61      289.67      4.95 o 
   5  -3   3       10.90       12.03      0.86 o 
   6  -3   3       64.04       59.59      8.14 o 
   7  -3   3        0.44        0.00      3.00 o 
   8  -3   3       33.63       34.19      3.88 o 
   9  -3   3        2.57        0.00      3.10 o 
  -9  -2   3        5.90        1.25      1.33 o 
  -8  -2   3        0.84        0.00      1.06 o 
  -7  -2   3        4.07        3.67      0.71 o 
  -6  -2   3       12.09       11.07      0.74 o 
  -5  -2   3        3.37        4.53      0.48 o 
  -4  -2   3       88.60       96.24      1.50 o 
  -3  -2   3       94.44       96.61      1.43 o 
  -2  -2   3     1028.51      992.10      9.34 o 
  -1  -2   3     5037.91     4972.71     39.02 o 
   0  -2   3     5163.91     5206.96     39.31 o 
   1  -2   3      713.57      621.46      4.83 o 
   2  -2   3    12082.47    13474.48    134.60 o 
   3  -2   3       65.85       66.56      1.53 o 
   4  -2   3     2438.71     2520.84     45.44 o 
   5  -2   3       47.07       50.22      3.65 o 
   6  -2   3     1474.66     1444.81     36.52 o 
   7  -2   3        7.09        4.81      2.51 o 
   8  -2   3       61.88       46.79      4.31 o 
   9  -2   3        2.27        0.00      3.96 o 
  -9  -1   3        0.08        0.00      1.36 o 
  -8  -1   3        2.90        2.26      1.20 o 
  -7  -1   3       13.28       15.70      1.01 o 
  -6  -1   3        8.79        9.31      0.86 o 
  -5  -1   3       22.90       29.48      0.78 o 
  -4  -1   3       23.22       35.72      1.26 o 
  -3  -1   3        8.97       11.28      0.80 o 
  -2  -1   3     1606.12     1622.03     13.52 o 
  -1  -1   3     5562.07     5643.47     46.36 o 
   0  -1   3     2304.89     2319.10     17.49 o 
   1  -1   3     7552.66     8155.11     59.60 o 
   2  -1   3     1021.51     1026.51      9.83 o 
   3  -1   3      223.83      199.51      3.44 o 
   4  -1   3      107.25      102.96     10.17 o 
   5  -1   3      412.98      388.19     11.39 o 
   6  -1   3      339.55      338.35     21.32 o 
   7  -1   3        0.99        1.24      2.39 o 
   8  -1   3      112.81      111.52      9.29 o 
   9  -1   3        6.12        4.04      4.37 o 
  -9   0   3        0.14        0.15      2.00 o 
  -8   0   3        0.00        0.00      1.45 o 
  -7   0   3       10.03        9.48      0.85 o 
  -6   0   3       71.60       70.40      1.83 o 
  -5   0   3       11.44       12.32      0.56 o 
  -4   0   3      815.96      852.06      9.07 o 
  -3   0   3     2914.46     3054.30     30.45 o 
  -2   0   3     4732.84     5050.69     41.18 o 
  -1   0   3      100.22       99.46      1.07 o 
   0   0   3     1165.80     1090.98      8.92 o 
   1   0   3      959.54      970.13      7.66 o 
   2   0   3       91.23       94.85      1.17 o 
   3   0   3      644.99      670.88     10.41 o 
   4   0   3     1272.36     1348.61     24.76 o 
   5   0   3        0.55        0.33      1.81 o 
   6   0   3      187.33      170.57     16.02 o 
   7   0   3        4.02        4.41      3.25 o 
   8   0   3       26.73       23.33      4.87 o 
   9   0   3        0.02        0.00      3.96 o 
  -9   1   3        1.74        0.51      1.75 o 
  -8   1   3        0.75        0.00      1.06 o 
  -7   1   3        8.99        7.49      0.89 o 
  -6   1   3       63.38       54.96      1.33 o 
  -5   1   3        3.26        4.55      0.65 o 
  -4   1   3      480.13      480.05      5.32 o 
  -3   1   3      587.26      588.55      5.01 o 
  -2   1   3     2147.09     2245.49     18.99 o 
  -1   1   3     1228.27     1214.32     10.36 o 
   0   1   3     8703.67     9144.43     71.99 o 
   1   1   3      578.82      550.37      4.79 o 
   2   1   3      683.72      726.92      7.79 o 
   3   1   3     1130.83     1231.55     13.05 o 
   4   1   3      854.12      854.93     14.91 o 
   5   1   3        6.76        5.94      1.04 o 
   6   1   3       33.31       31.87      4.42 o 
   7   1   3        0.20        0.00      2.96 o 
   8   1   3       10.87       10.41      4.25 o 
   9   1   3        0.78        0.42      4.21 o 
  -9   2   3        1.33        0.00      1.40 o 
  -8   2   3        6.35        8.35      1.35 o 
  -7   2   3        6.09        7.04      0.94 o 
  -6   2   3        4.42        2.87      0.90 o 
  -5   2   3       80.14       76.64      1.48 o 
  -4   2   3     1680.82     1725.19     16.81 o 
  -3   2   3      309.31      348.92      3.61 o 
  -2   2   3       12.44       11.35      0.40 o 
  -1   2   3     2902.93     2992.92     25.24 o 
   0   2   3      162.97      151.52      1.53 o 
   1   2   3      153.66      135.40      1.49 o 
   2   2   3      654.16      683.93      6.88 o 
   3   2   3       11.41       10.36      0.79 o 
   4   2   3       40.71       37.49      1.20 o 
   5   2   3        4.11        1.47      0.50 o 
   6   2   3      113.07      116.03      2.69 o 
   7   2   3        1.49        2.15      1.06 o 
   8   2   3        0.36        1.42      3.87 o 
  -9   3   3        3.67        2.93      2.27 o 
  -8   3   3       21.16       18.85      1.43 o 
  -7   3   3       10.32       11.91      1.27 o 
  -6   3   3       86.44       81.17      2.26 o 
  -5   3   3      283.06      289.25      3.87 o 
  -4   3   3     4824.16     5333.51     57.97 o 
  -3   3   3      213.40      220.89      2.70 o 
  -2   3   3     1793.87     1861.18     16.72 o 
  -1   3   3       43.12       30.02      0.75 o 
   0   3   3        1.21        0.55      0.27 o 
   1   3   3      301.07      305.13      3.31 o 
   2   3   3      821.65      903.13      8.02 o 
   3   3   3      117.58      132.26      2.06 o 
   4   3   3        3.78        5.00      0.50 o 
   5   3   3       12.42       11.05      0.81 o 
   6   3   3        0.00        0.71      0.68 o 
   7   3   3        0.43        1.26      1.01 o 
   8   3   3        0.13        0.00      1.50 o 
  -9   4   3        4.95        2.74      1.63 o 
  -8   4   3        9.36        4.06      1.30 o 
  -7   4   3       27.32       31.09      1.88 o 
  -6   4   3      238.81      226.89      3.81 o 
  -5   4   3       12.55       14.59      0.80 o 
  -4   4   3     1124.79     1101.07     10.74 o 
  -3   4   3     1324.07     1314.95     13.60 o 
  -2   4   3        2.33        0.99      0.39 o 
  -1   4   3      187.29      195.53      2.38 o 
   0   4   3       33.40       27.55      0.67 o 
   1   4   3       55.35       52.39      1.00 o 
   2   4   3      405.26      443.93      4.39 o 
   3   4   3       35.77       44.81      1.02 o 
   4   4   3       82.22       86.77      1.52 o 
   5   4   3      202.57      210.45      3.10 o 
   6   4   3       37.87       38.43      1.64 o 
   7   4   3        2.62        2.98      1.23 o 
   8   4   3        1.14        2.65      1.29 o 
  -9   5   3        0.17        0.00      1.61 o 
  -8   5   3       23.89       24.59      1.74 o 
  -7   5   3        0.19        0.00      1.16 o 
  -6   5   3      136.67      126.26      2.80 o 
  -5   5   3      308.15      315.32      4.21 o 
  -4   5   3      262.13      253.79      3.22 o 
  -3   5   3      122.06      115.65      1.81 o 
  -2   5   3      686.62      705.05      7.61 o 
  -1   5   3      360.65      347.31      3.64 o 
   0   5   3      628.35      584.98      5.92 o 
   1   5   3      156.87      161.44      1.95 o 
   2   5   3      219.89      233.65      2.77 o 
   3   5   3        0.18        1.69      0.51 o 
   4   5   3       41.54       45.46      1.17 o 
   5   5   3      130.73      131.37      2.57 o 
   6   5   3        0.50        0.75      1.07 o 
   7   5   3       36.67       31.10      1.92 o 
   8   5   3       15.67       16.35      1.77 o 
  -9   6   3        2.71        0.19      1.46 o 
  -8   6   3        5.38        7.63      1.48 o 
  -7   6   3       11.27       11.89      1.46 o 
  -6   6   3       67.13       45.43      2.13 o 
  -5   6   3      165.88      148.61      2.28 o 
  -4   6   3       25.87       30.66      0.92 o 
  -3   6   3      240.86      282.46      3.52 o 
  -2   6   3     1312.36     1370.25     13.77 o 
  -1   6   3     1719.17     1764.76     18.86 o 
   0   6   3       12.01        9.75      0.61 o 
   1   6   3       28.45       35.06      0.93 o 
   2   6   3        2.16        4.27      0.53 o 
   3   6   3      159.12      169.81      2.48 o 
   4   6   3        2.49        2.25      0.87 o 
   5   6   3       10.06       13.41      1.34 o 
   6   6   3        2.77        0.36      1.21 o 
   7   6   3       15.84       15.50      1.78 o 
   8   6   3        0.00        0.00      2.04 o 
  -9   7   3        1.45        0.00      1.52 o 
  -8   7   3        4.93        5.68      1.57 o 
  -7   7   3        2.89        0.47      1.33 o 
  -6   7   3      121.30      107.34      3.33 o 
  -5   7   3        2.94        0.30      0.88 o 
  -4   7   3      116.77      115.55      2.04 o 
  -3   7   3        4.15        5.43      0.63 o 
  -2   7   3       17.13       21.40      0.99 o 
  -1   7   3      355.76      345.66      4.29 o 
   0   7   3      416.33      452.37      5.00 o 
   1   7   3       76.40       99.13      1.63 o 
   2   7   3      201.85      210.50      2.79 o 
   3   7   3       23.45       23.35      0.88 o 
   4   7   3       13.55       10.69      1.33 o 
   5   7   3        4.45        3.36      1.37 o 
   6   7   3       23.72       21.12      1.69 o 
   7   7   3        0.02        0.00      1.55 o 
  -9   8   3        1.18        0.00      3.04 o 
  -8   8   3        2.32        0.00      1.60 o 
  -7   8   3        4.12        3.20      1.43 o 
  -6   8   3        3.42        1.20      1.43 o 
  -5   8   3        3.22        2.98      1.10 o 
  -4   8   3       35.47       29.58      1.17 o 
  -3   8   3       38.56       32.30      1.04 o 
  -2   8   3       56.62       53.04      1.64 o 
  -1   8   3      142.43      146.29      2.47 o 
   0   8   3       11.97        9.15      0.75 o 
   1   8   3      105.10      109.90      1.84 o 
   2   8   3      558.83      568.03      6.17 o 
   3   8   3      142.52      147.81      2.72 o 
   4   8   3      156.18      149.92      3.72 o 
   5   8   3        7.59        5.90      1.51 o 
   6   8   3        0.40        0.00      1.69 o 
   7   8   3        2.17        0.00      1.67 o 
  -9   9   3        7.59        8.50      1.90 o 
  -8   9   3        2.18        0.00      1.67 o 
  -7   9   3        0.08        0.02      1.44 o 
  -6   9   3       30.43       28.52      2.06 o 
  -5   9   3       75.60       85.16      2.62 o 
  -4   9   3       11.08       11.51      0.81 o 
  -3   9   3        4.09        3.91      0.71 o 
  -2   9   3        0.12        0.00      0.64 o 
  -1   9   3        9.15        9.62      0.87 o 
   0   9   3      398.12      402.66      5.15 o 
   1   9   3      265.27      280.17      3.56 o 
   2   9   3      722.44      705.03      7.60 o 
   3   9   3       96.42       90.14      2.54 o 
   4   9   3       43.26       41.30      2.11 o 
   5   9   3       14.11       12.34      1.90 o 
   6   9   3        0.64        0.00      1.43 o 
   7   9   3        1.29        0.97      1.56 o 
  -8  10   3       20.13       20.84      2.25 o 
  -7  10   3       40.87       50.02      2.57 o 
  -6  10   3        0.09        0.17      1.59 o 
  -5  10   3       54.54       56.80      2.41 o 
  -4  10   3       62.57       56.06      1.87 o 
  -3  10   3       43.64       41.31      1.40 o 
  -2  10   3       23.40       21.89      1.24 o 
  -1  10   3      269.32      259.90      3.93 o 
   0  10   3      466.49      469.49      5.85 o 
   1  10   3      497.45      481.09      5.98 o 
   2  10   3      267.17      265.47      5.02 o 
   3  10   3       46.42       30.44      1.73 o 
   4  10   3        0.30        0.00      1.38 o 
   5  10   3        3.04        0.50      1.48 o 
   6  10   3        0.07        0.00      1.52 o 
  -8  11   3       48.81       57.28      2.95 o 
  -7  11   3        5.49        4.26      2.64 o 
  -6  11   3      183.25      183.05      5.11 o 
  -5  11   3       13.97       16.20      1.75 o 
  -4  11   3       94.42       78.38      2.49 o 
  -3  11   3      167.04      162.61      3.07 o 
  -2  11   3      279.55      259.54      4.12 o 
  -1  11   3       67.69       56.95      1.99 o 
   0  11   3      577.96      583.26      7.16 o 
   1  11   3      233.31      217.16      3.47 o 
   2  11   3       28.77       23.74      1.63 o 
   3  11   3       12.62       12.33      1.42 o 
   4  11   3        8.62        6.87      1.65 o 
   5  11   3       12.55       10.47      1.90 o 
   6  11   3        1.93        0.82      1.73 o 
  -8  12   3       20.49       29.08      2.54 o 
  -7  12   3       29.61       31.07      2.75 o 
  -6  12   3       45.45       55.48      3.03 o 
  -5  12   3        1.67        0.00      1.56 o 
  -4  12   3       44.19       41.95      1.93 o 
  -3  12   3        8.39        3.00      1.27 o 
  -2  12   3        9.83        5.24      1.29 o 
  -1  12   3      503.21      490.96      6.67 o 
   0  12   3       58.04       50.22      1.94 o 
   1  12   3      179.33      170.36      3.37 o 
   2  12   3      101.19       94.13      2.83 o 
   3  12   3        0.49        0.00      1.40 o 
   4  12   3       65.16       66.38      3.02 o 
   5  12   3        0.21        0.68      1.71 o 
  -7  13   3       14.48       19.71      2.49 o 
  -6  13   3        7.53       10.80      2.10 o 
  -5  13   3      110.25      113.92      3.60 o 
  -4  13   3        0.02        0.00      1.48 o 
  -3  13   3      100.32       89.16      2.97 o 
  -2  13   3        7.88        4.29      1.32 o 
  -1  13   3       73.66       67.10      2.27 o 
   0  13   3       47.07       42.74      1.70 o 
   1  13   3       67.47       71.85      2.78 o 
   2  13   3       37.85       40.65      2.02 o 
   3  13   3        1.02        0.63      1.59 o 
   4  13   3       87.64       94.59      3.60 o 
   5  13   3        0.86        0.00      1.85 o 
  -7  14   3        8.27       14.70      2.62 o 
  -6  14   3        5.07        4.37      2.16 o 
  -5  14   3        3.70        0.00      1.69 o 
  -4  14   3       30.13       33.67      2.22 o 
  -3  14   3       12.47       13.12      2.13 o 
  -2  14   3        4.32        1.32      1.27 o 
  -1  14   3       25.13       24.83      1.54 o 
   0  14   3        0.59        1.13      1.25 o 
   1  14   3        4.06        0.69      1.32 o 
   2  14   3       19.93       16.60      1.71 o 
   3  14   3        1.70        0.00      1.69 o 
   4  14   3        5.94        3.55      1.91 o 
  -6  15   3        2.40        1.94      2.19 o 
  -5  15   3        0.04        0.00      1.67 o 
  -4  15   3        3.58        3.01      1.76 o 
  -3  15   3        3.10        0.05      1.42 o 
  -2  15   3        8.07        5.53      1.41 o 
  -1  15   3       60.08       71.61      2.43 o 
   0  15   3        2.03        0.90      1.31 o 
   1  15   3        0.07        0.24      1.55 o 
   2  15   3        2.08        0.00      1.83 o 
   3  15   3        8.10        6.18      1.99 o 
   4  15   3        0.68        0.00      2.13 o 
  -6  16   3        0.34        0.73      2.24 o 
  -5  16   3        0.16        0.15      1.86 o 
  -4  16   3        2.17        1.00      1.72 o 
  -3  16   3        8.32       10.61      1.88 o 
  -2  16   3       77.09       85.97      3.11 o 
  -1  16   3        7.79       10.87      1.62 o 
   0  16   3        8.86       12.99      1.88 o 
   1  16   3        1.81        0.00      1.53 o 
   2  16   3       27.81       33.18      2.53 o 
   3  16   3        0.28        0.00      2.02 o 
  -5  17   3        0.18        0.00      1.89 o 
  -4  17   3        0.72        0.00      1.85 o 
  -3  17   3        2.14        1.72      1.88 o 
  -2  17   3        0.05        0.00      1.75 o 
  -1  17   3        0.03        0.00      1.49 o 
   0  17   3        1.50        1.31      1.79 o 
   1  17   3        0.00        0.00      1.98 o 
   2  17   3        0.65        0.00      1.86 o 
  -4  18   3        0.10        0.00      1.92 o 
  -3  18   3        3.00        0.00      2.39 o 
  -2  18   3        3.89        4.10      1.97 o 
  -1  18   3        6.05       10.16      3.34 o 
   0  18   3        0.13        2.37      1.94 o 
   1  18   3        0.11        0.00      1.93 o 
  -1 -21   4        0.08        0.00      1.86 o 
   0 -21   4        0.17        0.00      2.06 o 
   1 -21   4        6.05        9.55      1.98 o 
   2 -21   4        3.55        2.69      2.19 o 
   3 -21   4        2.14        0.52      1.89 o 
   4 -21   4        4.65        7.75      2.12 o 
  -3 -20   4        0.62        0.00      1.93 o 
  -2 -20   4        4.02        6.86      1.93 o 
  -1 -20   4       10.11       12.27      2.04 o 
   0 -20   4        7.94        5.66      1.84 o 
   1 -20   4       41.41       43.73      2.61 o 
   2 -20   4       14.24        9.07      1.92 o 
   3 -20   4        8.59       12.90      2.16 o 
   4 -20   4        4.32        5.20      1.88 o 
   5 -20   4        0.30        0.82      2.29 o 
  -4 -19   4        0.16        0.60      2.14 o 
  -3 -19   4        1.04        0.00      1.77 o 
  -2 -19   4        0.47        1.08      1.49 o 
  -1 -19   4        3.78        5.47      1.68 o 
   0 -19   4        3.41        3.01      1.43 o 
   1 -19   4        9.15        9.14      1.42 o 
   2 -19   4        0.00        0.00      1.35 o 
   3 -19   4        1.39        1.25      1.64 o 
   4 -19   4       24.22       26.14      2.26 o 
   5 -19   4        2.41        0.93      2.56 o 
  -4 -18   4        0.04        2.31      1.80 o 
  -3 -18   4        1.28        2.59      1.69 o 
  -2 -18   4        0.13        0.00      1.34 o 
  -1 -18   4        0.05        0.00      1.26 o 
   0 -18   4        7.27        7.76      1.94 o 
   1 -18   4        0.76        0.00      1.21 o 
   2 -18   4        0.11        0.30      1.30 o 
   3 -18   4       29.39       29.71      2.19 o 
   4 -18   4        0.59        1.41      1.64 o 
   5 -18   4       17.05       24.72      2.53 o 
   6 -18   4        0.65        2.06      2.27 o 
  -5 -17   4        7.10       10.69      2.33 o 
  -4 -17   4        0.47        0.00      1.88 o 
  -3 -17   4        4.37        5.27      1.61 o 
  -2 -17   4        3.28        3.21      1.35 o 
  -1 -17   4        0.71        0.62      1.13 o 
   0 -17   4        1.25        0.00      1.00 o 
   1 -17   4       10.26        9.14      1.30 o 
   2 -17   4       28.67       28.16      1.60 o 
   3 -17   4       14.35       16.38      2.88 o 
   4 -17   4       22.74       22.96      1.98 o 
   5 -17   4        3.62        1.70      1.91 o 
   6 -17   4       46.63       42.18      2.92 o 
   7 -17   4        0.73        0.00      1.98 o 
  -5 -16   4        3.07        2.62      2.00 o 
  -4 -16   4        0.03        0.00      1.69 o 
  -3 -16   4       13.33       13.68      1.71 o 
  -2 -16   4       13.42       12.42      1.65 o 
  -1 -16   4       79.46       80.37      2.32 o 
   0 -16   4       23.04       21.62      1.39 o 
   1 -16   4        2.81        0.00      0.95 o 
   2 -16   4       14.26       13.00      1.27 o 
   3 -16   4        2.03        1.50      1.16 o 
   4 -16   4       51.55       52.21      2.71 o 
   5 -16   4        0.74        0.88      1.73 o 
   6 -16   4        0.09        0.00      2.64 o 
   7 -16   4        2.70        2.95      1.89 o 
  -6 -15   4        4.55        9.12      2.66 o 
  -5 -15   4        2.56        0.00      1.87 o 
  -4 -15   4        1.37        0.25      1.68 o 
  -3 -15   4       84.56       85.89      2.96 o 
  -2 -15   4       39.29       39.74      1.79 o 
  -1 -15   4       21.08       16.05      1.29 o 
   0 -15   4        4.56        3.33      0.93 o 
   1 -15   4       16.71       18.32      1.13 o 
   2 -15   4       21.14       22.33      1.33 o 
   3 -15   4       16.26       17.00      1.51 o 
   4 -15   4        0.90        0.00      1.26 o 
   5 -15   4        8.63        6.48      1.73 o 
   6 -15   4        1.88        1.54      1.74 o 
   7 -15   4       13.62       17.74      2.11 o 
  -6 -14   4        9.48       15.44      2.70 o 
  -5 -14   4        1.32        0.00      1.77 o 
  -4 -14   4       10.27        9.94      1.84 o 
  -3 -14   4       52.91       49.22      3.46 o 
  -2 -14   4       10.15       11.99      1.09 o 
  -1 -14   4        5.96        5.12      0.99 o 
   0 -14   4        2.86        0.00      0.88 o 
   1 -14   4      113.71      115.23      2.28 o 
   2 -14   4       98.74      101.42      2.31 o 
   3 -14   4        0.18        0.00      0.84 o 
   4 -14   4        2.66        0.75      1.20 o 
   5 -14   4        1.17        0.96      1.27 o 
   6 -14   4        2.77        1.92      1.64 o 
   7 -14   4        0.57        1.00      1.62 o 
   8 -14   4        8.06        7.28      1.90 o 
  -7 -13   4        1.85        3.48      1.94 o 
  -6 -13   4       76.47       80.08      3.41 o 
  -5 -13   4        2.25        4.91      1.72 o 
  -4 -13   4       91.98       92.65      2.81 o 
  -3 -13   4        2.11        3.53      1.23 o 
  -2 -13   4       75.65       66.51      1.84 o 
  -1 -13   4        1.27        2.51      0.83 o 
   0 -13   4        1.33        0.00      0.77 o 
   1 -13   4        0.00        0.12      0.67 o 
   2 -13   4      127.43      135.46      2.55 o 
   3 -13   4        0.46        0.00      0.79 o 
   4 -13   4        9.44       11.39      1.32 o 
   5 -13   4        1.48        1.81      1.15 o 
   6 -13   4       44.53       47.97      2.41 o 
   7 -13   4        6.26        5.99      1.66 o 
   8 -13   4        4.96        5.06      1.74 o 
  -7 -12   4       18.72       16.70      2.12 o 
  -6 -12   4       26.02       31.26      2.25 o 
  -5 -12   4       93.20       95.89      3.34 o 
  -4 -12   4       42.17       46.68      2.06 o 
  -3 -12   4       72.27       68.27      1.77 o 
  -2 -12   4       34.31       38.63      1.43 o 
  -1 -12   4      172.65      181.29      2.92 o 
   0 -12   4        5.96        4.32      0.85 o 
   1 -12   4       34.73       32.74      1.26 o 
   2 -12   4      125.96      137.05      2.46 o 
   3 -12   4        0.40        1.60      0.69 o 
   4 -12   4        1.62        1.83      0.83 o 
   5 -12   4       21.19       23.41      1.50 o 
   6 -12   4        1.54        1.60      1.35 o 
   7 -12   4       77.54       84.16      3.04 o 
   8 -12   4        1.18        0.00      1.49 o 
  -8 -11   4       54.60       60.17      3.75 o 
  -7 -11   4        8.60        9.03      1.78 o 
  -6 -11   4      144.70      136.14      4.50 o 
  -5 -11   4       62.91       57.15      3.32 o 
  -4 -11   4       50.19       45.49      1.92 o 
  -3 -11   4       55.37       48.06      1.34 o 
  -2 -11   4        0.23        0.00      0.59 o 
  -1 -11   4       18.38       18.27      0.95 o 
   0 -11   4        4.88        1.35      0.72 o 
   1 -11   4      263.69      241.61      3.49 o 
   2 -11   4       48.25       42.13      1.28 o 
   3 -11   4        4.98        4.28      0.64 o 
   4 -11   4       33.70       33.54      1.21 o 
   5 -11   4        4.77        6.74      1.16 o 
   6 -11   4        0.00        0.00      1.23 o 
   7 -11   4        2.73        4.20      1.40 o 
   8 -11   4        0.12        0.00      1.38 o 
  -8 -10   4        4.03        6.79      2.13 o 
  -7 -10   4       38.07       45.09      2.40 o 
  -6 -10   4       14.91       16.41      1.71 o 
  -5 -10   4       15.48       15.15      1.56 o 
  -4 -10   4       19.07       17.76      1.09 o 
  -3 -10   4        3.87        2.43      0.59 o 
  -2 -10   4       69.42       75.90      1.49 o 
  -1 -10   4       21.31       30.25      1.04 o 
   0 -10   4       77.68       56.26      1.44 o 
   1 -10   4     1139.33     1233.67     14.05 o 
   2 -10   4        4.96        1.54      0.76 o 
   3 -10   4      131.83      121.84      2.17 o 
   4 -10   4       27.76       28.34      0.90 o 
   5 -10   4      777.62      812.19     10.93 o 
   6 -10   4       67.74       76.05      2.59 o 
   7 -10   4       56.59       56.09      2.36 o 
   8 -10   4        1.37        0.00      2.17 o 
  -8  -9   4        1.26        1.96      2.42 o 
  -7  -9   4        3.26        4.24      1.44 o 
  -6  -9   4        6.89        6.93      2.21 o 
  -5  -9   4       54.01       55.01      2.37 o 
  -4  -9   4        1.31        0.95      0.72 o 
  -3  -9   4       82.38       74.89      1.47 o 
  -2  -9   4      190.10      180.64      2.46 o 
  -1  -9   4      704.62      820.15      8.81 o 
   0  -9   4       11.14        8.98      0.82 o 
   1  -9   4       16.66       11.22      0.67 o 
   2  -9   4        0.60        0.53      0.50 o 
   3  -9   4      313.18      313.83      3.51 o 
   4  -9   4       17.05       19.00      0.76 o 
   5  -9   4        0.04        0.51      0.91 o 
   6  -9   4       33.87       31.40      1.51 o 
   7  -9   4        1.09        0.00      1.22 o 
   8  -9   4        0.59        1.55      1.23 o 
   9  -9   4       11.19       13.15      1.87 o 
  -8  -8   4       11.02       12.85      1.97 o 
  -7  -8   4       12.76       15.13      1.57 o 
  -6  -8   4       22.99       18.26      2.80 o 
  -5  -8   4       15.67       12.27      1.13 o 
  -4  -8   4       22.76       23.45      0.93 o 
  -3  -8   4      207.63      244.44      3.04 o 
  -2  -8   4       35.39       33.86      0.92 o 
  -1  -8   4     2562.38     2807.35     28.54 o 
   0  -8   4      581.91      614.50      6.25 o 
   1  -8   4       90.61       87.20      1.63 o 
   2  -8   4      432.67      438.13      4.60 o 
   3  -8   4       79.77       82.95      1.44 o 
   4  -8   4      138.76      137.57      2.08 o 
   5  -8   4       17.22       18.11      0.91 o 
   6  -8   4        0.64        0.00      0.98 o 
   7  -8   4        0.24        0.00      1.07 o 
   8  -8   4        1.19        2.66      1.37 o 
   9  -8   4        1.01        2.65      1.68 o 
  -9  -7   4       16.44       17.05      2.12 o 
  -8  -7   4       13.97       11.15      1.84 o 
  -7  -7   4       19.88       20.27      1.56 o 
  -6  -7   4       14.97       11.42      1.27 o 
  -5  -7   4       80.13       81.02      2.74 o 
  -4  -7   4       43.25       40.16      1.19 o 
  -3  -7   4      531.40      582.25      5.89 o 
  -2  -7   4      574.43      598.22      6.48 o 
  -1  -7   4      928.64      970.12     10.35 o 
   0  -7   4      146.15      163.58      2.01 o 
   1  -7   4       53.23       54.47      1.00 o 
   2  -7   4      114.32      114.23      2.10 o 
   3  -7   4       32.63       33.26      0.78 o 
   4  -7   4      167.92      190.38      2.41 o 
   5  -7   4       21.21       15.90      0.81 o 
   6  -7   4       31.71       23.88      1.28 o 
   7  -7   4       23.71       24.82      1.55 o 
   8  -7   4       10.51        9.95      2.82 o 
   9  -7   4        1.21        0.64      1.44 o 
  -9  -6   4        5.30        8.68      1.83 o 
  -8  -6   4       10.36       11.57      1.74 o 
  -7  -6   4       41.41       38.00      2.38 o 
  -6  -6   4       50.38       49.99      1.68 o 
  -5  -6   4       97.31       98.21      1.94 o 
  -4  -6   4      145.91      150.07      2.41 o 
  -3  -6   4      739.72      786.77      8.25 o 
  -2  -6   4      189.96      210.54      2.57 o 
  -1  -6   4       87.97      111.99      1.41 o 
   0  -6   4     5131.29     5347.67     47.45 o 
   1  -6   4       69.95       65.49      0.96 o 
   2  -6   4        0.11        2.05      1.04 o 
   3  -6   4        6.54        8.45      0.48 o 
   4  -6   4       47.94       53.70      1.08 o 
   5  -6   4        1.67        0.00      0.57 o 
   6  -6   4       50.97       48.85      1.49 o 
   7  -6   4        0.03        0.00      0.86 o 
   8  -6   4       31.51       30.75      1.75 o 
   9  -6   4        0.42        0.61      1.39 o 
  -9  -5   4       58.15       67.46      3.06 o 
  -8  -5   4       36.40       33.79      3.50 o 
  -7  -5   4       47.55       47.86      1.96 o 
  -6  -5   4       20.04       21.07      1.29 o 
  -5  -5   4      246.94      222.24      2.99 o 
  -4  -5   4       87.80       88.35      1.42 o 
  -3  -5   4      119.09      156.58      1.82 o 
  -2  -5   4        0.08        0.00      0.26 o 
  -1  -5   4     2728.40     2792.26     24.88 o 
   0  -5   4     1054.86     1076.63      9.27 o 
   1  -5   4     1304.61     1281.17     11.57 o 
   2  -5   4        3.71        3.99      0.43 o 
   3  -5   4       35.70       44.86      0.82 o 
   4  -5   4       13.24       12.76      0.56 o 
   5  -5   4       52.59       54.78      1.10 o 
   6  -5   4       13.12       12.07      0.75 o 
   7  -5   4        7.49        8.11      1.16 o 
   8  -5   4       12.30       12.30      1.26 o 
   9  -5   4        0.16        3.43      1.62 o 
  -9  -4   4        1.75        0.00      1.49 o 
  -8  -4   4        8.02        4.04      2.02 o 
  -7  -4   4       11.66       11.08      1.16 o 
  -6  -4   4       47.98       43.96      1.32 o 
  -5  -4   4      137.16      156.21      2.70 o 
  -4  -4   4      229.64      215.69      2.81 o 
  -3  -4   4      240.30      242.29      2.44 o 
  -2  -4   4     2224.68     2295.34     20.81 o 
  -1  -4   4     2243.62     2264.58     19.16 o 
   0  -4   4     1628.72     1587.13     13.50 o 
   1  -4   4       74.65       60.22      0.80 o 
   2  -4   4      280.71      280.20      2.27 o 
   3  -4   4        7.16       11.73      0.48 o 
   4  -4   4      458.81      451.71      4.79 o 
   5  -4   4       28.05       27.04      0.76 o 
   6  -4   4       77.43       69.13      2.47 o 
   7  -4   4       29.62       27.08      1.36 o 
   8  -4   4       55.72       52.28      8.46 o 
   9  -4   4        0.83        0.00      5.37 o 
  -9  -3   4        8.91       10.17      1.62 o 
  -8  -3   4        0.35        0.00      1.25 o 
  -7  -3   4       30.84       30.89      1.23 o 
  -6  -3   4      197.56      190.15      2.75 o 
  -5  -3   4        3.08        4.20      0.52 o 
  -4  -3   4        0.70        0.00      0.29 o 
  -3  -3   4      269.41      262.92      2.86 o 
  -2  -3   4     1191.59     1213.71     11.16 o 
  -1  -3   4     3047.88     3239.54     26.41 o 
   0  -3   4     9242.33     9581.98     90.50 o 
   1  -3   4     1315.47     1372.23     11.57 o 
   2  -3   4       48.59       49.22      1.22 o 
   3  -3   4      903.52      981.53      9.93 o 
   4  -3   4      572.81      544.76      6.14 o 
   5  -3   4       98.01       94.79      2.20 o 
   6  -3   4      322.99      344.18     11.01 o 
   7  -3   4        4.21        3.10      3.04 o 
   8  -3   4      158.88      156.56      7.61 o 
   9  -3   4        6.70        0.89      3.33 o 
  -9  -2   4        4.06        1.00      1.41 o 
  -8  -2   4        8.44        8.97      1.31 o 
  -7  -2   4        3.04        3.93      0.79 o 
  -6  -2   4       15.46       12.71      0.80 o 
  -5  -2   4       88.77      108.53      1.77 o 
  -4  -2   4      211.14      229.37      3.37 o 
  -3  -2   4      318.76      347.72      3.46 o 
  -2  -2   4       55.78       56.14      0.76 o 
  -1  -2   4      239.76      229.13      2.08 o 
   0  -2   4      409.65      375.76      3.02 o 
   1  -2   4     2962.04     3057.95     24.60 o 
   2  -2   4     2748.17     2888.36     28.62 o 
   3  -2   4      166.58      177.67      2.03 o 
   4  -2   4     1076.73     1148.54     17.53 o 
   5  -2   4       33.27       32.15      5.87 o 
   6  -2   4      420.11      412.08     12.54 o 
   7  -2   4        0.03        0.00      2.21 o 
   8  -2   4      135.13      136.88      7.36 o 
   9  -2   4        3.58        0.33      4.25 o 
  -9  -1   4        3.84        5.20      1.40 o 
  -8  -1   4        3.68        3.21      1.06 o 
  -7  -1   4       28.57       31.21      1.53 o 
  -6  -1   4       86.17       83.23      1.79 o 
  -5  -1   4       54.82       62.37      1.19 o 
  -4  -1   4       22.31       25.81      1.37 o 
  -3  -1   4     1055.58     1097.59      9.58 o 
  -2  -1   4       26.61       27.36      0.77 o 
  -1  -1   4     1244.80     1254.33     11.31 o 
   0  -1   4     1299.99     1275.09     10.38 o 
   1  -1   4       36.01       30.55      0.52 o 
   2  -1   4      396.31      432.87      4.52 o 
   3  -1   4        4.19        5.60      0.38 o 
   4  -1   4     1232.67     1277.83     19.48 o 
   5  -1   4       60.88       66.48      4.15 o 
   6  -1   4      148.92      147.23     12.00 o 
   7  -1   4        0.91        0.00      2.38 o 
   8  -1   4       33.33       26.99      5.41 o 
   9  -1   4        6.12        0.00      4.46 o 
  -9   0   4        0.08        0.00      1.48 o 
  -8   0   4       11.65       10.95      2.68 o 
  -7   0   4       26.00       30.01      1.35 o 
  -6   0   4        0.37        0.00      0.74 o 
  -5   0   4       52.28       60.65      1.62 o 
  -4   0   4      516.58      524.46      6.17 o 
  -3   0   4       55.44       47.10      0.77 o 
  -2   0   4      102.89       99.56      1.28 o 
  -1   0   4        7.86       12.57      0.48 o 
   0   0   4     1953.71     2028.12     18.12 o 
   1   0   4      878.44      918.89      7.51 o 
   2   0   4      876.87      873.69     11.07 o 
   3   0   4       12.26       17.78      0.74 o 
   4   0   4      908.74      965.27     12.46 o 
   5   0   4       23.26       22.40      1.81 o 
   6   0   4       17.29       18.12      3.96 o 
   7   0   4        0.53        0.00      2.96 o 
   8   0   4        0.26        0.00      3.67 o 
  -9   1   4        0.79        0.00      1.87 o 
  -8   1   4       12.59       11.80      1.76 o 
  -7   1   4        3.51        2.78      1.05 o 
  -6   1   4       68.90       68.64      1.72 o 
  -5   1   4       13.50       12.51      0.93 o 
  -4   1   4     2061.25     2101.44     21.80 o 
  -3   1   4      502.26      534.49      5.74 o 
  -2   1   4        1.00        0.23      0.33 o 
  -1   1   4     1615.65     1678.75     13.64 o 
   0   1   4        6.30        8.82      0.47 o 
   1   1   4      458.90      527.72      5.23 o 
   2   1   4      152.84      159.78      1.88 o 
   3   1   4       11.75       18.16      0.60 o 
   4   1   4       15.29       12.01      0.52 o 
   5   1   4       71.24       69.83      1.56 o 
   6   1   4        0.11        0.08      0.74 o 
   7   1   4        0.01        0.00      3.29 o 
   8   1   4        0.03        0.00      3.96 o 
  -9   2   4       10.65        9.46      3.52 o 
  -8   2   4       23.68       22.47      1.53 o 
  -7   2   4       37.20       33.99      2.18 o 
  -6   2   4        5.38        6.14      1.12 o 
  -5   2   4      317.50      360.69      4.27 o 
  -4   2   4      509.39      523.81      5.11 o 
  -3   2   4     1255.86     1377.24     13.63 o 
  -2   2   4      168.68      153.40      1.89 o 
  -1   2   4     5094.33     5360.26     49.13 o 
   0   2   4      246.89      256.59      2.69 o 
   1   2   4      290.56      321.93      3.36 o 
   2   2   4     1132.06     1308.56     11.49 o 
   3   2   4      278.33      287.52      3.71 o 
   4   2   4       67.93       81.01      1.46 o 
   5   2   4       78.10       70.35      1.50 o 
   6   2   4        0.07        0.67      0.64 o 
   7   2   4        1.04        0.37      0.95 o 
   8   2   4        6.59        2.76      1.66 o 
  -9   3   4        7.30        4.48      1.83 o 
  -8   3   4       27.37       30.65      1.73 o 
  -7   3   4        9.89       10.43      1.29 o 
  -6   3   4      326.92      323.08      4.94 o 
  -5   3   4       15.47       17.00      0.85 o 
  -4   3   4     1208.96     1259.34     14.96 o 
  -3   3   4       23.91       25.53      0.84 o 
  -2   3   4       25.42       25.58      0.88 o 
  -1   3   4      168.57      175.78      2.22 o 
   0   3   4      403.65      432.92      4.09 o 
   1   3   4      115.16      117.46      1.69 o 
   2   3   4     1065.20     1166.97     10.89 o 
   3   3   4       37.34       42.40      0.94 o 
   4   3   4       23.82       26.40      1.02 o 
   5   3   4       57.85       70.32      1.53 o 
   6   3   4        1.97        2.84      0.90 o 
   7   3   4       17.27       15.36      1.94 o 
   8   3   4        2.99        3.43      1.26 o 
  -9   4   4        2.15        1.08      1.66 o 
  -8   4   4       46.17       45.02      2.20 o 
  -7   4   4       78.08       77.34      2.54 o 
  -6   4   4      415.09      435.00      7.29 o 
  -5   4   4      324.58      317.34      4.01 o 
  -4   4   4     1283.13     1393.48     14.52 o 
  -3   4   4       45.30       36.25      1.00 o 
  -2   4   4      112.60      118.53      1.79 o 
  -1   4   4        2.93        4.21      0.51 o 
   0   4   4      878.07      965.65      9.47 o 
   1   4   4      551.58      572.37      6.46 o 
   2   4   4      300.39      317.27      3.31 o 
   3   4   4       27.85       24.34      0.86 o 
   4   4   4       20.66       20.67      0.92 o 
   5   4   4      106.45      115.76      2.34 o 
   6   4   4       15.67       13.33      1.20 o 
   7   4   4       17.31       18.66      1.70 o 
   8   4   4        0.56        1.11      1.38 o 
  -9   5   4        0.08        0.00      1.40 o 
  -8   5   4        2.97        1.50      1.40 o 
  -7   5   4       25.08       22.49      1.60 o 
  -6   5   4      708.70      711.83     11.10 o 
  -5   5   4        9.45        4.56      0.78 o 
  -4   5   4      235.86      254.79      3.03 o 
  -3   5   4      249.48      268.77      3.37 o 
  -2   5   4        7.44        8.61      0.67 o 
  -1   5   4      159.53      191.86      2.66 o 
   0   5   4       17.56       13.43      0.65 o 
   1   5   4        8.52       15.81      0.63 o 
   2   5   4       22.47       35.72      1.00 o 
   3   5   4        2.49        0.35      0.58 o 
   4   5   4       28.80       23.63      1.18 o 
   5   5   4       41.32       40.43      1.87 o 
   6   5   4       16.69       19.82      1.42 o 
   7   5   4        8.29        9.65      1.62 o 
   8   5   4       18.73       22.43      1.96 o 
  -9   6   4        2.80        1.25      1.56 o 
  -8   6   4       34.22       32.28      2.07 o 
  -7   6   4       71.55       69.64      2.64 o 
  -6   6   4      230.23      205.70      4.37 o 
  -5   6   4       27.37       21.78      1.10 o 
  -4   6   4       43.01       40.74      1.25 o 
  -3   6   4       16.29       18.90      0.83 o 
  -2   6   4      153.05      144.02      2.09 o 
  -1   6   4        7.26        8.26      0.69 o 
   0   6   4        0.52        0.00      0.63 o 
   1   6   4       12.80        7.97      0.60 o 
   2   6   4        0.76        0.00      0.54 o 
   3   6   4      138.48      140.36      2.26 o 
   4   6   4        6.25        5.27      1.23 o 
   5   6   4      104.50      106.38      2.92 o 
   6   6   4       16.59       15.78      1.55 o 
   7   6   4       12.29        9.07      2.04 o 
  -9   7   4        9.13        2.96      1.75 o 
  -8   7   4       34.93       34.67      2.18 o 
  -7   7   4        0.41        0.43      1.34 o 
  -6   7   4      103.41       89.30      3.16 o 
  -5   7   4        1.18        0.45      0.65 o 
  -4   7   4       46.11       41.56      1.41 o 
  -3   7   4       50.22       45.23      1.60 o 
  -2   7   4      229.24      220.96      3.10 o 
  -1   7   4       43.13       30.79      1.04 o 
   0   7   4       99.70      107.79      1.94 o 
   1   7   4        0.54        0.00      0.54 o 
   2   7   4        0.07        0.00      0.65 o 
   3   7   4        0.16        0.00      0.83 o 
   4   7   4      459.51      485.78      8.19 o 
   5   7   4       27.55       29.77      1.85 o 
   6   7   4       27.36       29.16      1.89 o 
   7   7   4        0.28        0.00      1.68 o 
  -9   8   4        0.69        0.00      1.78 o 
  -8   8   4       48.81       49.56      2.58 o 
  -7   8   4        0.90        0.78      1.45 o 
  -6   8   4        8.87        7.30      1.59 o 
  -5   8   4        2.71        0.14      1.04 o 
  -4   8   4        6.21        4.58      0.75 o 
  -3   8   4       33.13       36.27      1.24 o 
  -2   8   4       12.30       16.45      0.91 o 
  -1   8   4       52.70       58.72      1.51 o 
   0   8   4       26.94       21.05      0.98 o 
   1   8   4       57.60       60.76      1.61 o 
   2   8   4        7.45        7.59      0.88 o 
   3   8   4        0.00        0.00      1.07 o 
   4   8   4      112.03      130.54      4.91 o 
   5   8   4        5.60        2.31      1.48 o 
   6   8   4        1.22        1.10      1.52 o 
   7   8   4        0.28        0.00      1.75 o 
  -9   9   4       13.31       18.86      2.17 o 
  -8   9   4       54.55       59.30      2.82 o 
  -7   9   4       10.62       12.00      1.78 o 
  -6   9   4       14.91       16.78      1.94 o 
  -5   9   4        1.84        2.24      1.25 o 
  -4   9   4      199.86      184.94      2.93 o 
  -3   9   4        0.57        0.00      0.76 o 
  -2   9   4        0.17        0.77      0.77 o 
  -1   9   4      104.48      106.67      2.25 o 
   0   9   4        0.59        3.29      0.85 o 
   1   9   4       18.38       19.71      1.10 o 
   2   9   4        1.70        5.17      1.04 o 
   3   9   4       84.68       79.44      2.50 o 
   4   9   4        6.41        7.24      1.55 o 
   5   9   4       12.04        9.49      1.77 o 
   6   9   4        0.02        0.00      1.52 o 
  -8  10   4       25.48       32.97      2.48 o 
  -7  10   4       31.78       38.87      2.66 o 
  -6  10   4      230.70      256.27      6.11 o 
  -5  10   4        4.59        3.88      1.50 o 
  -4  10   4      367.44      392.99      5.50 o 
  -3  10   4       11.91        9.13      1.06 o 
  -2  10   4      871.29      889.80     10.77 o 
  -1  10   4      706.50      677.11      9.99 o 
   0  10   4        0.34        2.33      1.00 o 
   1  10   4       45.08       43.66      1.70 o 
   2  10   4        0.04        0.38      1.23 o 
   3  10   4       49.02       48.01      2.07 o 
   4  10   4       21.57       20.78      1.91 o 
   5  10   4        1.73        0.00      1.53 o 
   6  10   4        0.06        0.00      2.21 o 
  -8  11   4        2.20        2.32      2.00 o 
  -7  11   4      120.58      147.94      4.79 o 
  -6  11   4        5.66        7.07      2.00 o 
  -5  11   4      248.91      257.90      5.30 o 
  -4  11   4       29.24       24.54      1.68 o 
  -3  11   4      318.74      302.36      4.65 o 
  -2  11   4      103.55      100.30      2.63 o 
  -1  11   4       16.89       13.36      1.39 o 
   0  11   4      910.53      942.95     11.44 o 
   1  11   4       16.91       16.57      1.43 o 
   2  11   4       11.59       11.96      1.78 o 
   3  11   4        2.12        0.00      1.45 o 
   4  11   4        0.04        0.00      1.59 o 
   5  11   4        0.12        0.31      1.65 o 
   6  11   4       25.36       28.75      2.38 o 
  -8  12   4       20.58       24.76      2.47 o 
  -7  12   4       29.87       38.48      2.85 o 
  -6  12   4       12.20       18.96      2.36 o 
  -5  12   4       58.18       58.95      2.71 o 
  -4  12   4       14.46       22.83      1.69 o 
  -3  12   4      131.31      125.67      2.92 o 
  -2  12   4      304.32      304.58      4.76 o 
  -1  12   4       95.90      119.31      2.86 o 
   0  12   4      155.58      152.37      3.11 o 
   1  12   4       73.64       65.42      2.23 o 
   2  12   4       22.25       24.12      1.75 o 
   3  12   4        0.29        0.05      1.56 o 
   4  12   4        6.94        6.48      1.88 o 
   5  12   4        3.04        0.91      1.85 o 
  -7  13   4       75.58       85.01      4.09 o 
  -6  13   4        4.32        6.94      2.13 o 
  -5  13   4       83.61       89.70      3.39 o 
  -4  13   4        0.44        0.00      1.50 o 
  -3  13   4       98.17       86.98      2.53 o 
  -2  13   4       76.82       97.22      2.66 o 
  -1  13   4       56.94       57.99      2.17 o 
   0  13   4        2.36        0.80      1.24 o 
   1  13   4        4.05        0.00      1.30 o 
   2  13   4       20.04       14.94      1.65 o 
   3  13   4        3.31        5.18      1.74 o 
   4  13   4       32.51       39.21      2.68 o 
   5  13   4        7.06        7.56      2.11 o 
  -7  14   4       53.18       47.18      3.32 o 
  -6  14   4        6.20        4.56      2.20 o 
  -5  14   4       21.18       18.57      2.33 o 
  -4  14   4       10.34        9.38      1.85 o 
  -3  14   4       32.63       33.40      2.01 o 
  -2  14   4       83.53       98.18      3.00 o 
  -1  14   4      107.57      113.34      3.10 o 
   0  14   4        3.10        2.04      1.28 o 
   1  14   4        5.58        3.20      1.40 o 
   2  14   4        0.00        0.00      1.36 o 
   3  14   4        0.06        0.00      1.76 o 
   4  14   4        0.00        0.00      1.88 o 
  -6  15   4        2.26        1.74      2.21 o 
  -5  15   4        2.98        1.41      1.82 o 
  -4  15   4       17.97       19.58      2.44 o 
  -3  15   4       19.57       19.59      1.83 o 
  -2  15   4       27.81       35.43      1.87 o 
  -1  15   4        0.03        1.58      1.39 o 
   0  15   4        4.44        3.62      1.64 o 
   1  15   4       15.88       18.05      2.84 o 
   2  15   4        1.76        1.94      2.43 o 
   3  15   4        3.19        2.86      2.31 o 
  -5  16   4        3.94        0.62      1.95 o 
  -4  16   4        0.73        0.00      1.87 o 
  -3  16   4       17.21       23.39      2.28 o 
  -2  16   4       13.53       17.28      2.18 o 
  -1  16   4        0.25        0.00      1.45 o 
   0  16   4        3.30        2.43      1.74 o 
   1  16   4        0.27        0.00      1.70 o 
   2  16   4        1.02        1.29      1.96 o 
  -5  17   4        0.27        0.00      2.01 o 
  -4  17   4        0.00        0.00      1.97 o 
  -3  17   4        1.33        0.00      2.27 o 
  -2  17   4        0.40        0.00      2.13 o 
  -1  17   4       19.58       27.40      2.52 o 
   0  17   4        1.61        1.11      1.86 o 
   1  17   4        5.57        5.31      1.99 o 
  -3  18   4        3.14        0.00      2.61 o 
  -2  18   4        1.85        1.62      2.92 o 
  -1  18   4        5.01        3.47      2.42 o 
   0  18   4        0.00        0.00      2.09 o 
   0 -22   5        3.92        3.69      2.40 o 
   1 -22   5        0.07        0.00      2.21 o 
   2 -22   5        0.14        0.00      2.07 o 
  -2 -21   5        6.06        9.11      2.16 o 
  -1 -21   5        0.28        0.00      1.76 o 
   0 -21   5        9.55        8.70      2.29 o 
   1 -21   5        0.07        0.00      1.76 o 
   2 -21   5        0.97        1.58      2.13 o 
   3 -21   5        0.61        0.00      1.79 o 
   4 -21   5        2.59        3.68      1.97 o 
  -3 -20   5        1.10        3.35      2.18 o 
  -2 -20   5        5.69        1.55      1.80 o 
  -1 -20   5        0.52        0.00      1.64 o 
   0 -20   5        1.78        2.03      1.53 o 
   1 -20   5        3.86        2.40      1.72 o 
   2 -20   5        0.93        0.00      1.65 o 
   3 -20   5        0.38        0.43      2.00 o 
   4 -20   5       13.94       13.84      2.06 o 
   5 -20   5       10.21        8.07      2.44 o 
  -4 -19   5        0.21        1.38      2.06 o 
  -3 -19   5        0.69        1.17      1.75 o 
  -2 -19   5        1.39        2.28      1.47 o 
  -1 -19   5        2.88        3.82      1.43 o 
   0 -19   5       20.11       13.23      1.62 o 
   1 -19   5       12.80        9.35      1.41 o 
   2 -19   5       17.26       14.30      1.66 o 
   3 -19   5        4.67        3.31      1.65 o 
   4 -19   5        3.04        0.00      1.73 o 
   5 -19   5       10.07       11.56      2.73 o 
  -5 -18   5        6.27        5.41      2.34 o 
  -4 -18   5        0.12        0.00      1.92 o 
  -3 -18   5        4.97        6.19      1.75 o 
  -2 -18   5        8.31        5.67      1.65 o 
  -1 -18   5        1.61        2.37      1.14 o 
   0 -18   5       48.92       47.39      1.79 o 
   1 -18   5       34.09       32.85      1.74 o 
   2 -18   5        2.63        1.83      1.36 o 
   3 -18   5      113.61      109.37      3.53 o 
   4 -18   5        0.03        0.31      1.56 o 
   5 -18   5       11.27       11.01      2.20 o 
   6 -18   5       67.61       79.36      4.00 o 
  -5 -17   5        0.27        0.00      1.86 o 
  -4 -17   5        0.08        0.00      1.79 o 
  -3 -17   5        2.77        1.97      1.52 o 
  -2 -17   5        1.37        1.86      1.48 o 
  -1 -17   5       36.67       27.49      1.72 o 
   0 -17   5       15.21       12.88      1.19 o 
   1 -17   5       53.29       42.40      1.79 o 
   2 -17   5       53.34       54.05      1.98 o 
   3 -17   5        0.12        2.12      1.43 o 
   4 -17   5        0.18        0.23      1.51 o 
   5 -17   5        0.05        1.37      1.92 o 
   6 -17   5        3.95        3.55      2.15 o 
   7 -17   5       14.56       18.33      2.33 o 
  -6 -16   5        2.17        0.04      2.07 o 
  -5 -16   5        1.22        3.08      1.94 o 
  -4 -16   5        3.58        4.56      2.27 o 
  -3 -16   5        3.01        2.84      1.66 o 
  -2 -16   5       43.35       37.87      2.44 o 
  -1 -16   5       40.91       30.26      1.53 o 
   0 -16   5       56.10       54.34      1.94 o 
   1 -16   5       63.54       48.64      1.68 o 
   2 -16   5        0.98        0.53      1.02 o 
   3 -16   5        1.14        0.00      1.11 o 
   4 -16   5        9.38        7.60      1.57 o 
   5 -16   5        8.32       10.36      1.95 o 
   6 -16   5       48.31       56.21      3.07 o 
   7 -16   5        1.24        0.00      1.78 o 
  -6 -15   5        0.69        0.00      1.89 o 
  -5 -15   5        1.52        1.99      1.83 o 
  -4 -15   5        0.14        0.00      2.46 o 
  -3 -15   5       72.38       64.32      2.62 o 
  -2 -15   5        5.05        6.08      1.40 o 
  -1 -15   5      122.77      102.85      2.41 o 
   0 -15   5      161.80      156.66      2.99 o 
   1 -15   5        4.98        1.11      0.85 o 
   2 -15   5      139.50      140.68      2.80 o 
   3 -15   5       20.04       24.06      1.47 o 
   4 -15   5        2.87        1.35      1.98 o 
   5 -15   5        0.05        0.00      1.62 o 
   6 -15   5        5.26        8.50      2.36 o 
   7 -15   5        0.19        0.00      2.38 o 
  -7 -14   5       12.85       20.17      2.39 o 
  -6 -14   5        5.96        7.86      1.98 o 
  -5 -14   5       14.78       16.93      2.51 o 
  -4 -14   5       38.60       42.98      2.15 o 
  -3 -14   5      157.68      148.87      3.64 o 
  -2 -14   5       47.70       53.09      1.79 o 
  -1 -14   5      101.04       82.53      2.09 o 
   0 -14   5        0.95        0.00      0.94 o 
   1 -14   5       11.88        8.18      1.03 o 
   2 -14   5       55.23       56.03      1.79 o 
   3 -14   5       28.74       29.04      1.31 o 
   4 -14   5        0.80        0.00      1.21 o 
   5 -14   5        6.11        4.24      1.60 o 
   6 -14   5        1.25        1.25      1.52 o 
   7 -14   5        0.00        0.00      1.58 o 
   8 -14   5        0.05        0.00      1.62 o 
  -7 -13   5        1.45        3.15      1.90 o 
  -6 -13   5       64.20       65.05      3.71 o 
  -5 -13   5       15.69       17.02      1.96 o 
  -4 -13   5      115.70      110.14      3.04 o 
  -3 -13   5      141.57      145.42      3.01 o 
  -2 -13   5       30.15       29.84      1.30 o 
  -1 -13   5      178.73      157.32      3.15 o 
   0 -13   5        0.27        0.00      0.77 o 
   1 -13   5        1.59        1.16      0.79 o 
   2 -13   5        0.38        0.00      0.76 o 
   3 -13   5       68.33       76.37      1.91 o 
   4 -13   5        2.80        2.62      1.12 o 
   5 -13   5        0.01        0.00      1.34 o 
   6 -13   5        4.90        2.64      1.46 o 
   7 -13   5        5.78        6.62      1.64 o 
   8 -13   5        4.28        3.83      1.69 o 
  -7 -12   5       14.33       18.57      2.13 o 
  -6 -12   5       87.60       95.20      3.48 o 
  -5 -12   5       33.55       36.27      2.19 o 
  -4 -12   5       98.67      110.84      2.91 o 
  -3 -12   5       48.98       50.69      1.83 o 
  -2 -12   5       99.16       96.26      2.21 o 
  -1 -12   5       33.86       31.95      1.20 o 
   0 -12   5       65.42       75.75      1.78 o 
   1 -12   5       85.12       89.68      1.94 o 
   2 -12   5        3.72        2.69      0.74 o 
   3 -12   5        1.44        0.00      0.65 o 
   4 -12   5       17.30       16.82      1.34 o 
   5 -12   5       58.12       63.78      2.70 o 
   6 -12   5        2.73        2.53      1.33 o 
   7 -12   5       13.33       16.99      1.75 o 
   8 -12   5        4.10        3.23      1.52 o 
  -8 -11   5       10.73        8.15      1.95 o 
  -7 -11   5        3.63        3.20      1.68 o 
  -6 -11   5       30.28       31.30      2.16 o 
  -5 -11   5        0.40        1.26      1.38 o 
  -4 -11   5       40.63       45.31      1.92 o 
  -3 -11   5       15.73       15.67      0.85 o 
  -2 -11   5       95.21      104.77      1.88 o 
  -1 -11   5       43.37       47.28      1.40 o 
   0 -11   5       25.28       25.25      1.02 o 
   1 -11   5       16.41       15.84      0.90 o 
   2 -11   5       22.86       21.27      0.90 o 
   3 -11   5       33.69       34.65      1.83 o 
   4 -11   5        1.25        2.85      0.64 o 
   5 -11   5       49.94       57.79      3.34 o 
   6 -11   5        1.81        0.00      1.24 o 
   7 -11   5       35.30       39.43      2.77 o 
   8 -11   5        0.49        0.91      1.37 o 
  -8 -10   5       20.90       18.83      1.96 o 
  -7 -10   5        0.02        0.00      1.46 o 
  -6 -10   5        8.47        7.85      1.52 o 
  -5 -10   5       33.68       30.34      1.84 o 
  -4 -10   5        2.50        1.73      0.94 o 
  -3 -10   5        4.16        4.90      0.85 o 
  -2 -10   5        1.15        0.85      0.57 o 
  -1 -10   5      433.11      456.20      7.57 o 
   0 -10   5       56.98       58.93      1.43 o 
   1 -10   5      465.45      469.91      5.42 o 
   2 -10   5        2.26        1.24      0.57 o 
   3 -10   5        5.44        5.17      0.63 o 
   4 -10   5        6.95        5.93      0.58 o 
   5 -10   5      146.41      154.02      3.55 o 
   6 -10   5        4.95        2.98      1.26 o 
   7 -10   5       17.23       13.61      1.51 o 
   8 -10   5        0.14        0.00      1.28 o 
  -8  -9   5        3.47        1.73      1.65 o 
  -7  -9   5       13.88       11.17      1.57 o 
  -6  -9   5        5.32        4.99      1.86 o 
  -5  -9   5       82.79       72.24      3.73 o 
  -4  -9   5       14.39       16.06      0.76 o 
  -3  -9   5        0.26        0.02      0.47 o 
  -2  -9   5        1.40        3.09      0.55 o 
  -1  -9   5       47.04       41.48      1.18 o 
   0  -9   5      169.76      164.08      2.48 o 
   1  -9   5        7.41        5.78      0.56 o 
   2  -9   5      322.58      308.53      4.38 o 
   3  -9   5       24.19       30.27      1.00 o 
   4  -9   5       40.06       39.10      1.23 o 
   5  -9   5      487.17      503.56      7.15 o 
   6  -9   5       11.06        9.56      1.24 o 
   7  -9   5       35.07       34.54      1.82 o 
   8  -9   5        9.49        9.52      1.68 o 
  -8  -8   5        0.00        0.82      1.62 o 
  -7  -8   5        2.17        2.64      1.29 o 
  -6  -8   5       27.47       25.84      1.63 o 
  -5  -8   5       32.68       32.50      1.30 o 
  -4  -8   5       93.84       90.71      1.55 o 
  -3  -8   5       53.68       59.37      1.27 o 
  -2  -8   5      187.05      174.70      2.20 o 
  -1  -8   5     1218.80     1297.81     13.51 o 
   0  -8   5        0.02        0.00      0.43 o 
   1  -8   5      118.74      119.74      1.95 o 
   2  -8   5      232.29      234.26      2.77 o 
   3  -8   5     1133.21     1138.42     11.08 o 
   4  -8   5        3.08        3.45      0.61 o 
   5  -8   5       32.07       37.67      1.81 o 
   6  -8   5       57.92       53.56      2.04 o 
   7  -8   5        2.41        2.42      1.13 o 
   8  -8   5        0.12        0.74      1.37 o 
   9  -8   5        0.32        1.91      1.50 o 
  -9  -7   5        6.49       11.22      2.19 o 
  -8  -7   5        0.00        0.00      1.27 o 
  -7  -7   5        1.61        0.39      1.30 o 
  -6  -7   5        1.01        1.88      1.07 o 
  -5  -7   5       54.50       67.57      2.17 o 
  -4  -7   5        0.07        0.06      0.68 o 
  -3  -7   5     1271.25     1425.07     14.74 o 
  -2  -7   5       81.11       66.49      1.18 o 
  -1  -7   5      849.97      854.75      9.04 o 
   0  -7   5      241.20      268.23      3.00 o 
   1  -7   5       41.04       39.13      0.86 o 
   2  -7   5       21.42       25.65      0.76 o 
   3  -7   5      299.79      337.09      3.44 o 
   4  -7   5       57.73       54.15      1.16 o 
   5  -7   5        9.11       10.42      0.77 o 
   6  -7   5       73.78       78.64      2.23 o 
   7  -7   5       12.42       11.01      1.09 o 
   8  -7   5        1.05        1.86      1.29 o 
   9  -7   5        9.37        9.37      1.58 o 
  -9  -6   5       19.15       19.61      2.08 o 
  -8  -6   5        0.05        0.00      1.18 o 
  -7  -6   5       59.09       57.21      2.20 o 
  -6  -6   5       17.69       17.90      1.11 o 
  -5  -6   5        0.04        0.00      0.38 o 
  -4  -6   5       48.07       50.22      1.24 o 
  -3  -6   5      221.82      234.77      2.86 o 
  -2  -6   5      584.97      587.73      5.91 o 
  -1  -6   5      130.95      127.34      1.55 o 
   0  -6   5      363.46      329.69      3.30 o 
   1  -6   5      425.70      445.87      4.56 o 
   2  -6   5      264.58      273.01      3.03 o 
   3  -6   5      197.35      195.47      2.49 o 
   4  -6   5       28.91       29.67      0.90 o 
   5  -6   5      140.91      137.15      2.10 o 
   6  -6   5        7.02        2.08      0.80 o 
   7  -6   5       11.70       11.66      1.03 o 
   8  -6   5        0.22        0.08      1.29 o 
   9  -6   5        3.63        4.12      1.35 o 
  -9  -5   5        0.28        0.13      1.63 o 
  -8  -5   5        1.97        1.57      1.26 o 
  -7  -5   5      112.79      112.30      3.49 o 
  -6  -5   5       24.22       32.55      1.38 o 
  -5  -5   5      627.90      648.22      8.28 o 
  -4  -5   5      922.64      953.34     10.80 o 
  -3  -5   5     1726.39     1680.79     16.04 o 
  -2  -5   5     2324.79     2327.05     26.02 o 
  -1  -5   5      233.47      215.78      2.28 o 
   0  -5   5      258.27      254.51      2.46 o 
   1  -5   5        0.46        2.57      0.31 o 
   2  -5   5      773.63      847.07      7.87 o 
   3  -5   5      436.97      514.38      5.10 o 
   4  -5   5        5.99        3.66      0.46 o 
   5  -5   5        0.95        0.28      0.53 o 
   6  -5   5       20.97       15.84      1.17 o 
   7  -5   5        7.57        5.88      1.03 o 
   8  -5   5       37.68       35.42      2.72 o 
   9  -5   5        0.08        0.78      1.58 o 
  -9  -4   5       15.39       12.19      1.80 o 
  -8  -4   5       29.31       25.06      1.55 o 
  -7  -4   5        4.98        1.63      1.15 o 
  -6  -4   5       42.65       40.46      1.65 o 
  -5  -4   5        0.01        0.00      0.55 o 
  -4  -4   5        3.91        2.95      0.57 o 
  -3  -4   5      121.07      108.06      1.41 o 
  -2  -4   5      239.58      229.36      2.41 o 
  -1  -4   5     2762.71     2835.21     23.94 o 
   0  -4   5     1010.80     1098.70      9.46 o 
   1  -4   5     1365.00     1424.60     13.03 o 
   2  -4   5      884.81      930.90      7.58 o 
   3  -4   5       26.38       25.20      0.74 o 
   4  -4   5      329.54      336.93      3.71 o 
   5  -4   5       24.84       24.23      0.79 o 
   6  -4   5       72.80       62.17      1.26 o 
   7  -4   5        0.15        0.00      1.16 o 
   8  -4   5       53.77       50.33      4.09 o 
   9  -4   5        0.71        0.00      5.00 o 
  -9  -3   5        0.22        0.00      1.35 o 
  -8  -3   5        0.23        0.00      1.07 o 
  -7  -3   5        0.05        1.33      1.01 o 
  -6  -3   5        7.48        5.02      0.72 o 
  -5  -3   5       68.03       65.84      1.18 o 
  -4  -3   5      111.40       88.37      1.34 o 
  -3  -3   5        7.95       10.36      0.52 o 
  -2  -3   5      135.03      131.58      1.46 o 
  -1  -3   5     1044.09     1141.62      9.81 o 
   0  -3   5     6751.24     7081.28     57.68 o 
   1  -3   5      238.41      221.09      2.02 o 
   2  -3   5       64.38       64.26      0.94 o 
   3  -3   5       33.49       26.00      0.63 o 
   4  -3   5      421.95      450.12      4.78 o 
   5  -3   5      102.35      108.49      1.64 o 
   6  -3   5      200.07      189.04      4.62 o 
   7  -3   5        0.59        0.00      2.40 o 
   8  -3   5      136.22      131.50      7.16 o 
   9  -3   5        5.01        1.00      4.41 o 
  -9  -2   5        2.64        3.31      1.51 o 
  -8  -2   5        0.02        0.00      1.03 o 
  -7  -2   5       43.74       47.55      1.83 o 
  -6  -2   5        0.02        0.00      0.66 o 
  -5  -2   5        3.01        0.10      0.46 o 
  -4  -2   5      490.21      548.49      6.56 o 
  -3  -2   5      446.17      458.26      4.72 o 
  -2  -2   5      337.42      310.56      3.15 o 
  -1  -2   5       32.44       39.60      0.67 o 
   0  -2   5      149.19      147.31      1.47 o 
   1  -2   5     1658.39     1755.37     14.97 o 
   2  -2   5      379.93      408.60      3.94 o 
   3  -2   5      663.26      753.41      7.71 o 
   4  -2   5       23.99       25.22      0.75 o 
   5  -2   5      521.32      519.88      7.33 o 
   6  -2   5        0.05        0.00      2.14 o 
   7  -2   5       14.01        9.08      2.84 o 
   8  -2   5       35.72       30.91      5.58 o 
  -9  -1   5        1.95        1.22      1.41 o 
  -8  -1   5        2.93        2.27      1.31 o 
  -7  -1   5       28.44       27.97      1.76 o 
  -6  -1   5        5.06        1.82      0.73 o 
  -5  -1   5       58.02       57.64      1.37 o 
  -4  -1   5      205.80      197.81      2.76 o 
  -3  -1   5      334.77      331.94      3.82 o 
  -2  -1   5      846.86      798.72      7.82 o 
  -1  -1   5      609.34      619.70      5.83 o 
   0  -1   5     1453.58     1568.21     13.36 o 
   1  -1   5     1762.84     1874.78     17.28 o 
   2  -1   5     1102.77     1196.11     11.43 o 
   3  -1   5      127.41      143.96      1.79 o 
   4  -1   5       25.29       17.71      0.65 o 
   5  -1   5       30.65       28.36      1.77 o 
   6  -1   5       43.09       39.95      5.08 o 
   7  -1   5       16.02        9.87      3.92 o 
   8  -1   5        1.65        0.00      3.79 o 
  -9   0   5        0.24        0.00      1.39 o 
  -8   0   5        8.06        8.03      1.51 o 
  -7   0   5      103.15       95.70      3.07 o 
  -6   0   5        0.21        0.00      0.64 o 
  -5   0   5        4.43        2.61      0.63 o 
  -4   0   5      471.79      576.36      5.53 o 
  -3   0   5       24.59       26.58      0.87 o 
  -2   0   5      181.53      172.37      2.02 o 
  -1   0   5       56.10       40.62      0.79 o 
   0   0   5        1.55        1.40      0.41 o 
   1   0   5     1867.19     1920.97     18.64 o 
   2   0   5      590.29      715.49      7.00 o 
   3   0   5      229.92      244.99      3.21 o 
   4   0   5        0.09        1.17      0.42 o 
   5   0   5       27.62       26.89      0.89 o 
   6   0   5       21.16       18.79      0.90 o 
   7   0   5        0.02        3.71      3.71 o 
   8   0   5        1.39        0.00      3.83 o 
  -9   1   5        0.48        0.00      2.10 o 
  -8   1   5        4.71        3.32      1.50 o 
  -7   1   5        5.53        5.27      1.26 o 
  -6   1   5       11.25       13.81      1.05 o 
  -5   1   5      179.07      190.71      2.73 o 
  -4   1   5       41.27       44.88      1.28 o 
  -3   1   5      122.75      122.09      1.75 o 
  -2   1   5       63.27       68.26      1.11 o 
  -1   1   5      675.57      696.31      6.91 o 
   0   1   5      874.11      879.12      7.86 o 
   1   1   5     3441.31     3615.38     36.24 o 
   2   1   5      335.05      396.68      4.20 o 
   3   1   5      464.10      450.67      6.14 o 
   4   1   5        4.32        2.61      0.53 o 
   5   1   5       15.03       13.60      0.91 o 
   6   1   5        0.03        0.44      0.64 o 
   7   1   5        1.08        0.00      1.35 o 
   8   1   5        9.25        8.61      2.02 o 
  -9   2   5       18.84       19.53      2.69 o 
  -8   2   5       11.86       12.18      1.64 o 
  -7   2   5        7.06        8.57      1.27 o 
  -6   2   5      370.64      348.71      5.26 o 
  -5   2   5      221.54      235.50      3.60 o 
  -4   2   5     1153.73     1190.20     11.59 o 
  -3   2   5      141.13      135.25      1.95 o 
  -2   2   5      131.12      133.52      1.85 o 
  -1   2   5     2005.43     2007.74     19.19 o 
   0   2   5       67.34       49.66      0.93 o 
   1   2   5     1875.31     2031.98     19.24 o 
   2   2   5     1615.16     1741.39     16.07 o 
   3   2   5        0.64        0.96      0.42 o 
   4   2   5       33.68       38.61      1.29 o 
   5   2   5       27.33       29.03      1.07 o 
   6   2   5       29.45       24.14      1.25 o 
   7   2   5        8.04        7.88      1.24 o 
   8   2   5        1.33        0.25      1.20 o 
  -9   3   5        0.63        0.00      1.36 o 
  -8   3   5       18.75       17.88      1.63 o 
  -7   3   5       72.98       67.40      2.46 o 
  -6   3   5      263.18      261.85      4.66 o 
  -5   3   5       74.03       75.47      1.93 o 
  -4   3   5      146.60      154.08      2.27 o 
  -3   3   5      150.67      115.62      1.79 o 
  -2   3   5        3.23        6.73      0.93 o 
  -1   3   5      232.94      229.92      2.69 o 
   0   3   5      692.08      785.36      8.07 o 
   1   3   5       51.67       65.22      1.18 o 
   2   3   5      263.42      270.12      2.88 o 
   3   3   5        7.30        3.36      0.54 o 
   4   3   5      108.02      104.46      1.93 o 
   5   3   5       38.97       41.42      1.47 o 
   6   3   5        2.29        3.95      1.02 o 
   7   3   5        0.44        0.00      1.20 o 
   8   3   5        5.96        4.63      1.44 o 
  -9   4   5        0.91        0.00      1.42 o 
  -8   4   5       19.14       19.60      1.71 o 
  -7   4   5        0.34        0.00      1.24 o 
  -6   4   5      971.63      962.32     13.00 o 
  -5   4   5      479.95      477.68      5.10 o 
  -4   4   5       61.40       56.20      1.33 o 
  -3   4   5      397.84      411.38      4.79 o 
  -2   4   5      281.99      309.73      3.76 o 
  -1   4   5      431.70      518.79      8.41 o 
   0   4   5     1633.08     1848.25     18.35 o 
   1   4   5       19.04       22.22      0.87 o 
   2   4   5       21.46       19.30      0.65 o 
   3   4   5      153.97      148.95      2.24 o 
   4   4   5        1.00        0.50      0.83 o 
   5   4   5        2.12        2.51      1.08 o 
   6   4   5        3.37        5.35      1.18 o 
   7   4   5       30.61       31.96      2.13 o 
   8   4   5        8.58        7.73      1.66 o 
  -9   5   5        0.01        0.00      2.37 o 
  -8   5   5       13.74       10.36      1.72 o 
  -7   5   5       16.75       13.33      1.53 o 
  -6   5   5      207.67      182.54      3.58 o 
  -5   5   5      463.95      440.05      5.06 o 
  -4   5   5        0.30        0.00      0.51 o 
  -3   5   5        2.91        2.40      0.62 o 
  -2   5   5       72.81       85.43      1.61 o 
  -1   5   5      107.96       95.43      1.75 o 
   0   5   5     1875.75     1998.07     21.34 o 
   1   5   5       13.01        9.01      0.69 o 
   2   5   5      337.22      347.33      3.99 o 
   3   5   5       21.80       23.66      0.96 o 
   4   5   5        0.48        0.00      0.95 o 
   5   5   5        8.92       11.23      1.42 o 
   6   5   5       39.51       42.80      2.10 o 
   7   5   5        4.93        6.50      1.70 o 
  -9   6   5        1.57        0.00      1.64 o 
  -8   6   5       31.39       27.12      2.17 o 
  -7   6   5       25.91       26.65      1.84 o 
  -6   6   5        0.27        0.00      1.14 o 
  -5   6   5       11.15       11.84      1.25 o 
  -4   6   5      124.63      139.21      2.90 o 
  -3   6   5        5.50        3.97      0.69 o 
  -2   6   5      155.63      136.62      2.26 o 
  -1   6   5        2.00        0.00      0.56 o 
   0   6   5      126.56      115.18      1.95 o 
   1   6   5      101.12       98.09      1.80 o 
   2   6   5       43.85       42.37      1.22 o 
   3   6   5        2.12        0.81      0.82 o 
   4   6   5      117.96      123.55      3.16 o 
   5   6   5      160.48      171.61      3.90 o 
   6   6   5       95.31       89.68      3.02 o 
   7   6   5       19.24       10.69      1.94 o 
  -9   7   5        2.26        1.21      1.74 o 
  -8   7   5       17.02       13.57      2.37 o 
  -7   7   5       40.03       33.89      2.03 o 
  -6   7   5        1.74        0.71      1.24 o 
  -5   7   5        0.34        0.00      0.82 o 
  -4   7   5       41.91       42.49      1.38 o 
  -3   7   5        0.54        0.00      0.66 o 
  -2   7   5        0.42        0.00      0.66 o 
  -1   7   5       45.15       39.43      1.72 o 
   0   7   5      116.82      126.44      2.28 o 
   1   7   5       35.24       36.32      1.17 o 
   2   7   5      282.54      293.19      3.91 o 
   3   7   5        5.74        5.38      1.17 o 
   4   7   5      266.93      289.21      5.61 o 
   5   7   5        9.96       11.29      1.59 o 
   6   7   5       20.44       22.59      1.87 o 
   7   7   5        9.43        8.05      2.03 o 
  -9   8   5        2.21        1.29      1.88 o 
  -8   8   5       43.99       38.28      2.56 o 
  -7   8   5        0.01        0.53      1.50 o 
  -6   8   5       22.43       23.66      1.70 o 
  -5   8   5       97.31      106.05      3.75 o 
  -4   8   5       89.71       78.12      1.98 o 
  -3   8   5       96.70       88.81      1.95 o 
  -2   8   5      154.82      164.28      2.72 o 
  -1   8   5       74.37       76.68      1.87 o 
   0   8   5      445.37      470.13      6.06 o 
   1   8   5      242.89      245.55      3.28 o 
   2   8   5       54.28       57.43      1.83 o 
   3   8   5      169.63      173.34      3.60 o 
   4   8   5       21.70       22.73      1.83 o 
   5   8   5       24.15       22.86      1.87 o 
   6   8   5        3.67        2.91      1.60 o 
  -8   9   5        0.82        1.79      2.09 o 
  -7   9   5       28.40       37.13      4.38 o 
  -6   9   5       80.35       91.73      3.57 o 
  -5   9   5      158.37      173.64      4.01 o 
  -4   9   5      136.42      141.46      2.83 o 
  -3   9   5      125.92      135.86      2.59 o 
  -2   9   5      233.38      203.80      3.48 o 
  -1   9   5      949.96      931.64     11.17 o 
   0   9   5        1.30        4.00      0.98 o 
   1   9   5      672.11      638.37      7.64 o 
   2   9   5       11.11        7.38      1.34 o 
   3   9   5      178.61      175.02      3.74 o 
   4   9   5        0.00        0.00      1.45 o 
   5   9   5        9.00        8.69      1.73 o 
   6   9   5        2.31        3.44      1.72 o 
  -8  10   5        5.21        3.72      2.00 o 
  -7  10   5       52.78       65.51      3.46 o 
  -6  10   5       58.27       66.04      3.29 o 
  -5  10   5        3.32        2.39      1.80 o 
  -4  10   5      162.72      197.06      3.53 o 
  -3  10   5       74.41       71.67      2.43 o 
  -2  10   5      882.71      942.29     11.45 o 
  -1  10   5       18.21       17.13      1.40 o 
   0  10   5      808.20      827.27     10.18 o 
   1  10   5      118.95      100.55      2.41 o 
   2  10   5       13.36       11.80      1.75 o 
   3  10   5        2.85        1.97      1.56 o 
   4  10   5        5.23        2.12      1.63 o 
   5  10   5        2.16        0.00      1.65 o 
   6  10   5       16.46       15.28      2.04 o 
  -8  11   5        3.36        2.32      2.00 o 
  -7  11   5       10.45       14.11      2.33 o 
  -6  11   5       19.93       18.40      2.24 o 
  -5  11   5       99.14      122.11      3.59 o 
  -4  11   5      134.31      137.69      3.32 o 
  -3  11   5      397.73      432.77      6.11 o 
  -2  11   5       27.17       29.25      1.62 o 
  -1  11   5      701.35      715.40      9.12 o 
   0  11   5       70.16       69.15      2.32 o 
   1  11   5      104.28      100.90      2.60 o 
   2  11   5       28.24       24.69      1.73 o 
   3  11   5        3.68        0.00      1.61 o 
   4  11   5        2.37        1.16      1.68 o 
   5  11   5        0.44        0.00      1.72 o 
  -7  12   5        5.28       11.43      2.33 o 
  -6  12   5       12.40       13.06      2.24 o 
  -5  12   5      138.78      166.34      4.27 o 
  -4  12   5        0.63        1.36      1.31 o 
  -3  12   5      178.75      176.65      3.47 o 
  -2  12   5       45.10       47.90      1.91 o 
  -1  12   5      267.05      260.32      4.32 o 
   0  12   5        6.57       10.56      1.44 o 
   1  12   5        0.31        0.00      1.29 o 
   2  12   5        0.00        0.00      1.32 o 
   3  12   5        5.06        2.01      1.68 o 
   4  12   5        3.44        3.48      1.89 o 
   5  12   5        1.36        3.35      1.98 o 
  -7  13   5        5.90        7.77      2.45 o 
  -6  13   5        6.87        8.96      2.23 o 
  -5  13   5       20.29       17.06      2.02 o 
  -4  13   5        0.67        2.03      1.69 o 
  -3  13   5       48.07       48.05      3.18 o 
  -2  13   5      327.87      339.54      5.30 o 
  -1  13   5       21.04       19.65      1.51 o 
   0  13   5        1.11        0.27      1.24 o 
   1  13   5        8.83        4.30      1.50 o 
   2  13   5       11.97       12.76      1.64 o 
   3  13   5        0.00        0.00      1.73 o 
   4  13   5        0.04        0.00      1.86 o 
  -6  14   5       15.90       16.83      2.52 o 
  -5  14   5        2.75        0.00      1.66 o 
  -4  14   5        8.04        9.55      1.97 o 
  -3  14   5        0.29        2.93      1.52 o 
  -2  14   5       34.96       43.75      1.96 o 
  -1  14   5       40.87       46.72      2.17 o 
   0  14   5        0.39        0.00      1.46 o 
   1  14   5        0.02        0.00      1.89 o 
   2  14   5        0.15        0.00      1.70 o 
   3  14   5        1.52        0.00      1.85 o 
  -6  15   5        9.78       11.95      2.57 o 
  -5  15   5        3.95        1.89      1.92 o 
  -4  15   5       28.48       37.83      3.37 o 
  -3  15   5       93.65      111.88      3.40 o 
  -2  15   5       13.63       17.29      2.06 o 
  -1  15   5       18.71       21.48      1.82 o 
   0  15   5        1.28        0.00      1.57 o 
   1  15   5        6.74        5.95      1.86 o 
   2  15   5        1.97        0.00      2.50 o 
   3  15   5        1.17        0.00      2.03 o 
  -5  16   5        2.94        4.14      2.10 o 
  -4  16   5       16.34       17.02      2.33 o 
  -3  16   5        8.93       10.74      2.14 o 
  -2  16   5        1.15        0.00      1.72 o 
  -1  16   5        0.60        0.00      1.73 o 
   0  16   5        2.52        2.06      1.84 o 
   1  16   5        1.18        1.02      1.87 o 
   2  16   5        0.14        0.00      2.11 o 
  -4  17   5        2.12        0.00      2.09 o 
  -3  17   5       11.30       16.41      2.75 o 
  -2  17   5        8.29        5.55      2.04 o 
  -1  17   5        4.75        7.51      3.67 o 
   0  17   5        0.56        2.74      1.98 o 
  -1 -22   6        7.84       10.52      2.23 o 
   0 -22   6        0.88        0.00      2.22 o 
   1 -22   6        1.20        1.23      1.86 o 
   2 -22   6        3.02        1.58      2.19 o 
   3 -22   6        1.01        0.00      1.92 o 
  -2 -21   6        0.25        0.00      1.86 o 
  -1 -21   6        8.39        7.23      1.98 o 
   0 -21   6        0.67        0.53      2.22 o 
   1 -21   6        8.29       12.04      1.99 o 
   2 -21   6        3.53        3.36      1.79 o 
   3 -21   6        0.11        0.00      1.75 o 
   4 -21   6        0.31        0.00      1.81 o 
  -3 -20   6        4.76        6.08      2.01 o 
  -2 -20   6        0.26        1.35      1.76 o 
  -1 -20   6        0.11        0.00      1.57 o 
   0 -20   6        1.65        0.00      1.64 o 
   1 -20   6        5.04        6.36      1.54 o 
   2 -20   6        3.44        1.95      1.67 o 
   3 -20   6        0.29        0.00      1.61 o 
   4 -20   6        4.00        4.56      1.86 o 
   5 -20   6        0.53        1.99      2.19 o 
  -4 -19   6        0.30        0.00      2.01 o 
  -3 -19   6        9.40       10.11      2.26 o 
  -2 -19   6        2.51        4.76      1.73 o 
  -1 -19   6       20.44       26.86      3.07 o 
   0 -19   6        2.83        1.92      1.38 o 
   1 -19   6       31.32       31.73      1.77 o 
   2 -19   6        0.04        0.00      1.29 o 
   3 -19   6        3.12        3.64      1.69 o 
   4 -19   6        5.26        6.08      1.78 o 
   5 -19   6        0.27        1.48      2.18 o 
   6 -19   6       48.99       57.75      3.45 o 
  -5 -18   6        0.14        0.00      3.04 o 
  -4 -18   6        0.01        1.97      1.99 o 
  -3 -18   6       20.38       20.01      1.97 o 
  -2 -18   6       18.64       17.18      1.90 o 
  -1 -18   6       26.25       26.85      1.75 o 
   0 -18   6       10.78        9.41      1.16 o 
   1 -18   6       21.93       20.91      1.53 o 
   2 -18   6       15.62       19.57      1.66 o 
   3 -18   6       20.17       19.77      1.96 o 
   4 -18   6        6.09        7.00      1.79 o 
   5 -18   6        7.90       10.25      2.20 o 
   6 -18   6       14.82       20.68      2.97 o 
  -5 -17   6        2.86        4.26      2.01 o 
  -4 -17   6        0.43        0.14      1.84 o 
  -3 -17   6       30.37       31.96      2.11 o 
  -2 -17   6        0.01        0.00      1.39 o 
  -1 -17   6       31.95       29.82      1.81 o 
   0 -17   6        6.30        4.46      1.21 o 
   1 -17   6       39.72       35.41      1.68 o 
   2 -17   6       12.08       10.94      1.27 o 
   3 -17   6        0.43        0.00      1.43 o 
   4 -17   6       41.13       41.13      3.05 o 
   5 -17   6        1.92        1.48      1.93 o 
   6 -17   6       40.08       44.03      3.44 o 
   7 -17   6        5.86        4.26      2.37 o 
  -6 -16   6        0.35        1.21      2.02 o 
  -5 -16   6        5.07        5.60      1.97 o 
  -4 -16   6        6.58        7.94      1.90 o 
  -3 -16   6        0.03        0.00      1.40 o 
  -2 -16   6       11.60        4.63      1.38 o 
  -1 -16   6       11.56        7.34      1.18 o 
   0 -16   6        4.22        2.22      1.07 o 
   1 -16   6      169.34      172.36      3.00 o 
   2 -16   6        6.42        7.00      1.14 o 
   3 -16   6       59.15       65.66      2.39 o 
   4 -16   6       61.30       60.47      2.62 o 
   5 -16   6       24.25       27.98      2.43 o 
   6 -16   6       12.25       14.85      2.26 o 
   7 -16   6        4.36        3.96      1.90 o 
  -6 -15   6        4.12        2.25      2.16 o 
  -5 -15   6        0.06        0.42      1.73 o 
  -4 -15   6       45.86       45.18      2.66 o 
  -3 -15   6        0.21        0.00      1.38 o 
  -2 -15   6      151.17      140.56      2.80 o 
  -1 -15   6       26.73       22.48      1.32 o 
   0 -15   6       41.27       31.72      1.47 o 
   1 -15   6       35.54       41.15      1.60 o 
   2 -15   6       13.70       16.93      1.24 o 
   3 -15   6        3.05        4.05      1.13 o 
   4 -15   6        9.77       12.84      1.89 o 
   5 -15   6       63.24       72.10      3.30 o 
   6 -15   6        1.21        0.00      1.60 o 
   7 -15   6        0.96        0.51      1.71 o 
  -7 -14   6        2.81        1.78      1.94 o 
  -6 -14   6       41.19       34.36      2.58 o 
  -5 -14   6       71.44       80.70      5.52 o 
  -4 -14   6       60.57       64.62      3.04 o 
  -3 -14   6       35.07       40.10      2.07 o 
  -2 -14   6      347.15      329.82      4.74 o 
  -1 -14   6       87.42       90.85      2.19 o 
   0 -14   6      378.80      384.02      5.29 o 
   1 -14   6      108.24      104.09      2.45 o 
   2 -14   6       10.96       13.00      1.09 o 
   3 -14   6       82.77       81.37      2.05 o 
   4 -14   6        3.87        5.18      1.31 o 
   5 -14   6        0.17        1.85      1.48 o 
   6 -14   6        1.58        0.00      1.47 o 
   7 -14   6        6.07        6.57      1.72 o 
  -7 -13   6        0.03        0.00      1.74 o 
  -6 -13   6       54.20       57.12      3.05 o 
  -5 -13   6        8.11        8.22      1.82 o 
  -4 -13   6      195.23      187.71      4.08 o 
  -3 -13   6      476.55      455.11      6.62 o 
  -2 -13   6      105.26       98.95      2.20 o 
  -1 -13   6      477.87      410.24      5.50 o 
   0 -13   6       65.38       66.57      1.83 o 
   1 -13   6      351.54      336.08      4.67 o 
   2 -13   6       88.27       86.99      2.00 o 
   3 -13   6        0.01        0.00      0.76 o 
   4 -13   6        5.37        5.98      1.23 o 
   5 -13   6       14.10       13.34      1.69 o 
   6 -13   6        1.33        0.95      1.42 o 
   7 -13   6        1.39        0.00      1.42 o 
   8 -13   6        0.02        0.00      1.68 o 
  -7 -12   6        0.92        0.00      2.39 o 
  -6 -12   6       47.58       49.05      2.56 o 
  -5 -12   6        8.87        9.41      1.70 o 
  -4 -12   6       49.79       47.19      2.57 o 
  -3 -12   6       98.35      103.82      2.22 o 
  -2 -12   6      157.88      165.22      2.76 o 
  -1 -12   6      162.00      159.87      2.71 o 
   0 -12   6       54.55       58.59      1.60 o 
   1 -12   6       20.96       17.25      0.96 o 
   2 -12   6       14.71       13.06      0.89 o 
   3 -12   6       94.69       94.40      2.02 o 
   4 -12   6       25.62       30.64      1.58 o 
   5 -12   6       49.71       47.22      2.20 o 
   6 -12   6        0.97        1.08      1.34 o 
   7 -12   6       19.93       17.70      1.86 o 
   8 -12   6        0.08        1.44      1.50 o 
  -8 -11   6        0.62        0.00      1.69 o 
  -7 -11   6        0.11        0.00      1.52 o 
  -6 -11   6        0.08        0.00      1.61 o 
  -5 -11   6       50.27       45.99      4.11 o 
  -4 -11   6        4.04        2.94      1.12 o 
  -3 -11   6        7.03        7.44      0.69 o 
  -2 -11   6        0.28        0.40      0.62 o 
  -1 -11   6       16.39       10.30      0.81 o 
   0 -11   6        0.02        0.00      0.62 o 
   1 -11   6       61.07       70.80      1.64 o 
   2 -11   6       20.44       22.60      0.92 o 
   3 -11   6        0.54        0.00      0.57 o 
   4 -11   6       34.17       34.32      1.09 o 
   5 -11   6        0.19        0.00      1.42 o 
   6 -11   6       14.86       16.36      1.53 o 
   7 -11   6       31.52       31.86      1.93 o 
   8 -11   6        0.19        0.56      1.36 o 
  -8 -10   6        3.93        2.25      1.87 o 
  -7 -10   6        5.93        6.32      1.58 o 
  -6 -10   6       31.63       27.58      1.89 o 
  -5 -10   6       29.19       28.81      1.81 o 
  -4 -10   6       17.59       20.22      0.95 o 
  -3 -10   6        0.67        0.59      0.56 o 
  -2 -10   6      241.65      235.38      3.09 o 
  -1 -10   6      124.89      130.55      2.24 o 
   0 -10   6      160.48      168.05      2.60 o 
   1 -10   6       38.38       42.15      1.18 o 
   2 -10   6      263.88      243.54      3.00 o 
   3 -10   6       25.80       22.36      0.82 o 
   4 -10   6       56.14       55.75      1.39 o 
   5 -10   6       28.35       29.11      1.67 o 
   6 -10   6        4.56        4.41      1.23 o 
   7 -10   6       14.06       14.76      1.53 o 
   8 -10   6        6.09        4.65      1.66 o 
  -8  -9   6        0.80        0.53      1.50 o 
  -7  -9   6        5.92        4.20      1.66 o 
  -6  -9   6        0.00        0.00      1.24 o 
  -5  -9   6        5.44        4.78      1.07 o 
  -4  -9   6       86.36       85.81      1.47 o 
  -3  -9   6       17.85       14.17      0.67 o 
  -2  -9   6       30.58       27.09      0.98 o 
  -1  -9   6      137.37      122.56      1.93 o 
   0  -9   6        0.04        0.00      0.51 o 
   1  -9   6        0.13        0.00      0.45 o 
   2  -9   6       11.28       10.82      0.59 o 
   3  -9   6      574.79      656.52      7.19 o 
   4  -9   6       19.01       23.14      1.23 o 
   5  -9   6      208.71      220.86      3.79 o 
   6  -9   6       16.24       11.95      1.33 o 
   7  -9   6        4.82        4.75      1.25 o 
   8  -9   6        0.09        2.86      1.53 o 
  -8  -8   6        2.00        1.64      1.41 o 
  -7  -8   6        0.48        0.00      1.27 o 
  -6  -8   6        6.64        8.01      1.29 o 
  -5  -8   6        0.02        1.17      0.85 o 
  -4  -8   6      109.17      114.65      1.86 o 
  -3  -8   6      215.37      226.44      2.70 o 
  -2  -8   6      846.06      819.83      8.78 o 
  -1  -8   6      491.14      486.65      5.46 o 
   0  -8   6      361.20      383.96      4.43 o 
   1  -8   6       27.76       28.76      0.90 o 
   2  -8   6      189.43      196.24      2.43 o 
   3  -8   6      494.24      537.65      5.30 o 
   4  -8   6       70.52       80.41      1.55 o 
   5  -8   6       50.21       47.20      1.81 o 
   6  -8   6        0.34        0.00      0.94 o 
   7  -8   6        3.12        2.15      1.09 o 
   8  -8   6        1.30        2.35      1.44 o 
  -9  -7   6        2.83        0.00      2.12 o 
  -8  -7   6        0.03        0.00      1.24 o 
  -7  -7   6        5.77        7.32      1.31 o 
  -6  -7   6       14.62       14.93      1.34 o 
  -5  -7   6        1.80        1.61      0.68 o 
  -4  -7   6        1.08        1.31      0.41 o 
  -3  -7   6        0.07        0.00      0.47 o 
  -2  -7   6      132.19      137.14      1.86 o 
  -1  -7   6      272.02      303.63      3.59 o 
   0  -7   6      106.98       91.11      1.37 o 
   1  -7   6       14.58       11.39      0.52 o 
   2  -7   6        0.05        0.43      0.34 o 
   3  -7   6      639.75      726.10      6.90 o 
   4  -7   6       25.91       24.08      0.84 o 
   5  -7   6        4.89        4.01      0.68 o 
   6  -7   6        5.93        3.45      0.96 o 
   7  -7   6        1.26        0.00      0.92 o 
   8  -7   6        2.72        4.65      1.37 o 
  -9  -6   6        0.25        1.26      1.69 o 
  -8  -6   6        2.57        1.92      1.36 o 
  -7  -6   6        0.53        0.00      1.14 o 
  -6  -6   6        0.09        0.00      0.84 o 
  -5  -6   6      270.18      298.87      3.91 o 
  -4  -6   6      750.96      783.67      8.55 o 
  -3  -6   6     1565.26     1759.34     19.18 o 
  -2  -6   6       89.88      107.52      1.54 o 
  -1  -6   6     2824.59     2864.88     27.21 o 
   0  -6   6     1479.46     1527.24     14.70 o 
   1  -6   6     2468.63     2545.51     24.14 o 
   2  -6   6       35.99       33.21      0.79 o 
   3  -6   6      436.57      478.05      5.38 o 
   4  -6   6      127.22      116.55      1.79 o 
   5  -6   6        4.18        2.85      0.63 o 
   6  -6   6       46.84       41.99      1.39 o 
   7  -6   6        4.72        5.71      0.98 o 
   8  -6   6        2.55        1.67      1.81 o 
  -9  -5   6        2.82        0.00      2.00 o 
  -8  -5   6        6.40        5.11      1.50 o 
  -7  -5   6       45.50       44.32      2.09 o 
  -6  -5   6        0.59        0.35      0.93 o 
  -5  -5   6       47.70       50.89      1.33 o 
  -4  -5   6        0.01        0.00      0.56 o 
  -3  -5   6        5.12        1.77      0.43 o 
  -2  -5   6     1299.52     1288.02     11.90 o 
  -1  -5   6      163.46      170.77      1.94 o 
   0  -5   6     5412.71     5645.20     50.03 o 
   1  -5   6      437.73      463.74      4.52 o 
   2  -5   6      376.60      427.11      4.17 o 
   3  -5   6      560.43      552.66      5.50 o 
   4  -5   6        1.07        2.04      0.48 o 
   5  -5   6       72.89       64.09      1.33 o 
   6  -5   6       24.75       24.92      1.11 o 
   7  -5   6        1.32        0.21      1.30 o 
   8  -5   6       77.57       73.56      2.41 o 
  -9  -4   6        0.75        0.00      1.55 o 
  -8  -4   6        0.01        0.00      1.17 o 
  -7  -4   6      144.54      143.01      3.46 o 
  -6  -4   6      104.67      114.28      2.36 o 
  -5  -4   6      652.11      651.33      7.20 o 
  -4  -4   6      236.36      232.21      2.94 o 
  -3  -4   6      366.04      385.00      4.33 o 
  -2  -4   6       22.13       23.08      0.62 o 
  -1  -4   6      411.32      419.97      4.08 o 
   0  -4   6        1.55        5.00      0.34 o 
   1  -4   6      713.10      747.68      7.46 o 
   2  -4   6      877.27      984.54      8.84 o 
   3  -4   6      483.86      505.78      5.37 o 
   4  -4   6       39.87       44.24      0.98 o 
   5  -4   6       14.37       14.84      0.70 o 
   6  -4   6       73.45       64.70      1.49 o 
   7  -4   6       47.62       45.02      1.77 o 
   8  -4   6       21.22       19.52      1.81 o 
  -9  -3   6        0.03        0.13      1.52 o 
  -8  -3   6        1.51        2.16      1.27 o 
  -7  -3   6      114.83      117.27      3.29 o 
  -6  -3   6      183.42      176.42      3.05 o 
  -5  -3   6      379.93      388.13      4.55 o 
  -4  -3   6      143.73      142.73      1.70 o 
  -3  -3   6      334.23      359.67      3.86 o 
  -2  -3   6       62.11       59.74      0.96 o 
  -1  -3   6     1096.98     1060.32      9.69 o 
   0  -3   6      696.51      611.36      5.50 o 
   1  -3   6        2.53        1.16      0.29 o 
   2  -3   6        1.01        0.00      0.27 o 
   3  -3   6       98.51      117.02      1.66 o 
   4  -3   6       16.72       18.37      0.74 o 
   5  -3   6        3.64        2.73      0.77 o 
   6  -3   6      106.22       89.63      1.96 o 
   7  -3   6       21.82       19.53      1.62 o 
   8  -3   6       64.48       59.13      2.93 o 
  -9  -2   6        1.17        4.15      1.71 o 
  -8  -2   6       18.64       18.61      1.46 o 
  -7  -2   6       20.65       19.90      1.42 o 
  -6  -2   6      141.19      124.66      2.47 o 
  -5  -2   6       30.53       31.10      1.01 o 
  -4  -2   6       19.49       25.14      0.67 o 
  -3  -2   6      187.43      186.08      2.10 o 
  -2  -2   6        1.70        0.25      0.33 o 
  -1  -2   6      394.51      397.83      4.61 o 
   0  -2   6     6212.44     6500.51     55.41 o 
   1  -2   6     1174.98     1329.95     13.14 o 
   2  -2   6       40.43       53.92      0.84 o 
   3  -2   6        0.03        0.00      0.28 o 
   4  -2   6       36.00       41.07      0.94 o 
   5  -2   6       57.49       60.46      1.25 o 
   6  -2   6       39.20       31.94      1.14 o 
   7  -2   6       20.15       16.29      1.62 o 
   8  -2   6        0.17        0.00      1.44 o 
  -9  -1   6        0.44        0.00      2.89 o 
  -8  -1   6        5.35        5.21      1.28 o 
  -7  -1   6        0.01        0.00      1.25 o 
  -6  -1   6        0.00        0.00      0.91 o 
  -5  -1   6        2.83        0.44      0.60 o 
  -4  -1   6        0.82        0.60      0.40 o 
  -3  -1   6      122.49      135.69      1.92 o 
  -2  -1   6        9.14       11.07      0.49 o 
  -1  -1   6      343.61      332.41      3.32 o 
   0  -1   6      399.66      373.13      3.66 o 
   1  -1   6        2.24        0.73      0.26 o 
   2  -1   6        5.48        7.51      0.34 o 
   3  -1   6      483.83      487.90      5.47 o 
   4  -1   6       91.56       87.34      1.43 o 
   5  -1   6       11.76       12.51      0.71 o 
   6  -1   6        0.03        0.00      0.74 o 
   7  -1   6        0.01        0.00      1.28 o 
   8  -1   6        1.26        0.00      3.92 o 
  -9   0   6        1.32        0.57      1.71 o 
  -8   0   6       52.63       50.48      2.82 o 
  -7   0   6       17.99       16.32      1.70 o 
  -6   0   6        0.09        0.00      1.15 o 
  -5   0   6        1.93        0.76      0.63 o 
  -4   0   6        5.97        4.07      0.56 o 
  -3   0   6        9.32        8.01      0.95 o 
  -2   0   6     1415.47     1533.34     15.78 o 
  -1   0   6      203.49      178.46      2.12 o 
   0   0   6     1279.24     1328.69     12.82 o 
   1   0   6      888.45      874.29      8.82 o 
   2   0   6      164.13      181.71      2.01 o 
   3   0   6      355.80      398.52      5.30 o 
   4   0   6       50.46       54.58      1.17 o 
   5   0   6      151.88      148.74      2.28 o 
   6   0   6        6.47        5.64      0.76 o 
   7   0   6       27.97       20.34      1.74 o 
   8   0   6       11.45       10.77      1.81 o 
  -9   1   6        1.20        0.00      2.86 o 
  -8   1   6        2.70        1.26      1.61 o 
  -7   1   6       37.38       33.81      1.73 o 
  -6   1   6      416.58      410.04      7.91 o 
  -5   1   6       91.52       94.96      2.17 o 
  -4   1   6      416.17      441.65      4.78 o 
  -3   1   6      110.09      118.32      1.78 o 
  -2   1   6       82.38       86.51      1.46 o 
  -1   1   6      184.72      199.28      2.54 o 
   0   1   6       39.07       41.52      0.90 o 
   1   1   6      151.93      136.75      2.00 o 
   2   1   6      914.73      995.37      9.99 o 
   3   1   6        7.71        4.17      0.61 o 
   4   1   6        2.35        2.56      0.69 o 
   5   1   6       11.97       13.16      0.91 o 
   6   1   6        1.15        0.21      0.86 o 
   7   1   6        4.29        1.17      1.18 o 
   8   1   6        3.67        2.79      2.51 o 
  -9   2   6        1.04        0.00      1.71 o 
  -8   2   6        0.46        0.00      1.30 o 
  -7   2   6       45.02       43.62      2.08 o 
  -6   2   6        0.00        0.00      0.89 o 
  -5   2   6      286.69      307.27      4.28 o 
  -4   2   6      513.51      525.16      5.91 o 
  -3   2   6     2906.31     3075.21     27.57 o 
  -2   2   6        1.09        0.00      0.48 o 
  -1   2   6     2663.01     2964.21     30.18 o 
   0   2   6      390.76      424.48      4.98 o 
   1   2   6        7.92        5.03      0.54 o 
   2   2   6       12.70       12.40      0.53 o 
   3   2   6      110.37      125.19      1.92 o 
   4   2   6      154.68      163.47      2.58 o 
   5   2   6       24.61       24.72      1.13 o 
   6   2   6        2.12        3.54      1.01 o 
   7   2   6        0.86        0.77      1.21 o 
   8   2   6        2.96        0.12      1.39 o 
  -9   3   6        1.67        3.72      1.81 o 
  -8   3   6       20.05       17.21      1.68 o 
  -7   3   6       22.42       20.33      2.01 o 
  -6   3   6      421.34      424.26      6.31 o 
  -5   3   6      236.46      248.45      2.86 o 
  -4   3   6      119.44      136.10      1.99 o 
  -3   3   6      546.44      545.94      6.14 o 
  -2   3   6      651.61      753.12      8.17 o 
  -1   3   6        0.09        0.00      0.92 o 
   0   3   6        1.54        0.27      0.58 o 
   1   3   6        0.42        0.00      0.42 o 
   2   3   6       31.86       38.27      0.93 o 
   3   3   6      144.74      144.48      2.38 o 
   4   3   6       79.63       85.37      2.03 o 
   5   3   6        0.00        0.67      1.02 o 
   6   3   6       24.08       26.48      1.48 o 
   7   3   6        9.73        7.51      1.52 o 
   8   3   6       11.77        9.72      1.96 o 
  -9   4   6        3.63        0.00      1.56 o 
  -8   4   6       93.72       83.09      2.97 o 
  -7   4   6       27.56       29.16      1.80 o 
  -6   4   6      559.46      558.91      8.00 o 
  -5   4   6      169.00      190.26      3.25 o 
  -4   4   6       76.23       68.96      1.66 o 
  -3   4   6      174.09      190.05      2.97 o 
  -2   4   6       92.35       91.08      1.93 o 
  -1   4   6      142.85      137.42      2.87 o 
   0   4   6     1086.52     1159.64     13.25 o 
   1   4   6      325.25      308.97      4.01 o 
   2   4   6       67.59       64.33      1.33 o 
   3   4   6      118.96      120.89      2.42 o 
   4   4   6      305.94      315.75      4.91 o 
   5   4   6        0.38        0.00      1.12 o 
   6   4   6       57.48       58.16      3.32 o 
   7   4   6       19.20       17.73      2.31 o 
  -9   5   6       27.82       29.30      2.18 o 
  -8   5   6      219.71      213.17      4.81 o 
  -7   5   6       54.39       52.27      2.45 o 
  -6   5   6      134.71      131.54      2.96 o 
  -5   5   6        6.58        3.56      0.87 o 
  -4   5   6       16.20       19.63      1.21 o 
  -3   5   6      102.08       95.07      1.78 o 
  -2   5   6      199.53      187.99      2.92 o 
  -1   5   6       44.64       41.12      1.26 o 
   0   5   6      801.06      857.62      9.29 o 
   1   5   6       39.03       28.49      1.03 o 
   2   5   6       29.48       24.68      0.88 o 
   3   5   6      127.35      126.52      2.41 o 
   4   5   6       14.12       12.82      1.41 o 
   5   5   6       11.23       11.13      1.48 o 
   6   5   6        8.72       10.20      1.50 o 
   7   5   6       12.05       12.46      1.99 o 
  -9   6   6       22.08       25.29      3.33 o 
  -8   6   6      218.20      214.46      5.01 o 
  -7   6   6        0.86        2.88      1.41 o 
  -6   6   6      123.83      116.22      3.11 o 
  -5   6   6       20.09       27.86      1.35 o 
  -4   6   6        3.19        2.32      0.72 o 
  -3   6   6        6.66        9.65      0.88 o 
  -2   6   6       45.49       39.23      1.32 o 
  -1   6   6        3.94        5.33      0.76 o 
   0   6   6        7.49       10.04      0.82 o 
   1   6   6       34.41       38.25      1.28 o 
   2   6   6        0.53        0.00      0.51 o 
   3   6   6      156.06      170.74      3.35 o 
   4   6   6       21.55       20.48      1.67 o 
   5   6   6       46.93       52.08      2.37 o 
   6   6   6        9.61       10.72      1.63 o 
   7   6   6       31.11       34.55      2.55 o 
  -9   7   6       10.05       12.10      2.67 o 
  -8   7   6      210.38      218.52      5.33 o 
  -7   7   6        0.14        0.00      1.48 o 
  -6   7   6       29.45       30.35      1.80 o 
  -5   7   6       39.95       36.74      1.86 o 
  -4   7   6        6.92        6.07      0.91 o 
  -3   7   6        4.19        1.58      0.80 o 
  -2   7   6      314.28      331.50      4.62 o 
  -1   7   6        1.77        3.71      0.80 o 
   0   7   6        6.89        3.63      0.81 o 
   1   7   6        3.24        2.91      0.86 o 
   2   7   6      125.40      138.85      2.38 o 
   3   7   6      216.48      218.99      4.09 o 
   4   7   6       12.17       14.63      1.93 o 
   5   7   6       19.11       18.62      1.81 o 
   6   7   6       24.38       23.32      1.98 o 
  -8   8   6       13.27       13.49      2.09 o 
  -7   8   6       65.71       69.16      2.98 o 
  -6   8   6       74.39       79.21      2.86 o 
  -5   8   6      102.59      112.08      3.21 o 
  -4   8   6       28.40       23.01      1.36 o 
  -3   8   6      175.03      174.34      3.12 o 
  -2   8   6      371.27      360.27      5.06 o 
  -1   8   6       59.68       53.34      1.79 o 
   0   8   6      101.38      114.72      2.41 o 
   1   8   6      138.17      136.68      2.81 o 
   2   8   6      208.34      232.33      4.32 o 
   3   8   6      282.66      280.69      5.65 o 
   4   8   6        2.96        3.67      1.56 o 
   5   8   6       49.89       52.41      2.58 o 
   6   8   6        4.63        4.90      1.71 o 
  -8   9   6        2.45        0.65      1.82 o 
  -7   9   6       11.29       13.33      2.21 o 
  -6   9   6       51.82       60.39      2.67 o 
  -5   9   6      121.85      141.56      3.73 o 
  -4   9   6      186.65      187.19      3.38 o 
  -3   9   6      448.36      502.81      6.75 o 
  -2   9   6      659.62      660.94      8.41 o 
  -1   9   6      596.52      603.35      7.76 o 
   0   9   6      195.86      172.47      3.24 o 
   1   9   6      625.87      651.86      8.60 o 
   2   9   6       91.11       99.94      2.88 o 
   3   9   6       96.86       94.41      3.28 o 
   4   9   6        1.25        0.00      1.57 o 
   5   9   6        0.62        0.00      1.56 o 
   6   9   6        1.41        0.00      2.55 o 
  -8  10   6        6.69        4.48      2.07 o 
  -7  10   6        0.02        1.64      1.90 o 
  -6  10   6       12.13       17.30      2.20 o 
  -5  10   6       29.73       30.88      2.10 o 
  -4  10   6      198.69      208.34      4.10 o 
  -3  10   6       38.50       47.52      1.90 o 
  -2  10   6        0.85        4.28      1.24 o 
  -1  10   6       56.44       60.33      2.62 o 
   0  10   6        7.33        5.40      1.32 o 
   1  10   6       47.48       40.03      2.02 o 
   2  10   6       12.93        8.78      1.53 o 
   3  10   6       40.35       46.48      2.46 o 
   4  10   6        3.67        0.00      1.75 o 
   5  10   6        1.08        0.00      1.73 o 
  -8  11   6        0.00        0.00      2.01 o 
  -7  11   6        9.34        9.15      2.58 o 
  -6  11   6       21.16       22.87      2.37 o 
  -5  11   6       42.69       61.89      3.00 o 
  -4  11   6       52.42       57.52      2.34 o 
  -3  11   6      101.63      114.98      2.79 o 
  -2  11   6      444.73      436.81      6.20 o 
  -1  11   6        0.39        3.79      1.21 o 
   0  11   6      164.15      160.61      3.20 o 
   1  11   6        0.76        0.00      1.31 o 
   2  11   6        1.67        0.00      1.36 o 
   3  11   6        4.20        3.36      2.09 o 
   4  11   6       19.47       24.66      3.02 o 
   5  11   6        9.55       12.13      2.14 o 
  -7  12   6       10.51       10.43      2.44 o 
  -6  12   6       11.21       12.20      2.33 o 
  -5  12   6       57.60       74.42      3.18 o 
  -4  12   6      122.84      124.30      4.35 o 
  -3  12   6       11.80       15.47      2.26 o 
  -2  12   6      112.60      106.81      2.78 o 
  -1  12   6        5.31        5.47      1.22 o 
   0  12   6        2.00        1.44      1.25 o 
   1  12   6       13.43       13.05      1.69 o 
   2  12   6        0.16        0.00      1.39 o 
   3  12   6        0.44        0.00      1.90 o 
   4  12   6       17.69       28.50      2.48 o 
  -7  13   6        1.60        2.47      2.29 o 
  -6  13   6        0.88        0.28      2.05 o 
  -5  13   6        0.83        0.00      1.76 o 
  -4  13   6       38.05       30.40      2.26 o 
  -3  13   6       74.81       93.99      3.05 o 
  -2  13   6       35.08       37.28      1.85 o 
  -1  13   6       11.93       10.70      1.54 o 
   0  13   6        4.43        1.43      1.55 o 
   1  13   6        5.30        4.23      1.65 o 
   2  13   6        0.22        0.00      1.75 o 
   3  13   6        2.02        2.17      1.98 o 
   4  13   6        0.07        0.18      2.01 o 
  -6  14   6        0.48        0.00      2.12 o 
  -5  14   6        0.03        0.00      1.79 o 
  -4  14   6       58.75       62.41      3.04 o 
  -3  14   6       36.07       41.47      2.46 o 
  -2  14   6        5.87        4.19      1.35 o 
  -1  14   6        6.41        4.62      1.47 o 
   0  14   6        1.58        0.00      1.56 o 
   1  14   6       15.59       18.21      2.06 o 
   2  14   6        4.15        6.27      2.26 o 
   3  14   6       12.37       13.66      2.42 o 
  -5  15   6        1.11        1.08      2.00 o 
  -4  15   6       40.05       44.69      2.82 o 
  -3  15   6        5.14        5.86      1.71 o 
  -2  15   6        1.53        2.90      1.78 o 
  -1  15   6        5.20        7.73      1.87 o 
   0  15   6        3.57        0.56      1.77 o 
   1  15   6        8.73       15.73      2.14 o 
   2  15   6        0.81        0.00      2.14 o 
  -4  16   6       14.19       14.54      2.34 o 
  -3  16   6       40.30       38.39      3.36 o 
  -2  16   6        2.37        0.55      1.88 o 
  -1  16   6        5.75        6.64      2.04 o 
   0  16   6        2.51        1.33      1.98 o 
   1  16   6        3.67        1.77      2.35 o 
  -2  17   6        1.85        3.15      2.36 o 
  -1 -22   7        0.38        2.72      1.95 o 
   0 -22   7        5.05        4.95      2.36 o 
   1 -22   7        0.13        0.00      1.73 o 
   2 -22   7        0.44        1.19      2.23 o 
   3 -22   7        9.76       10.23      2.17 o 
  -3 -21   7        8.50       16.00      3.00 o 
  -2 -21   7        0.68        1.39      2.33 o 
  -1 -21   7        0.87        0.00      1.76 o 
   0 -21   7        0.05        0.00      1.60 o 
   1 -21   7        0.48        0.15      1.70 o 
   2 -21   7        0.11        0.00      1.68 o 
   3 -21   7        0.88        0.90      2.34 o 
   4 -21   7        0.92        3.93      2.21 o 
  -3 -20   7       17.55       26.53      2.72 o 
  -2 -20   7        5.20        3.56      1.81 o 
  -1 -20   7        6.19        6.64      1.87 o 
   0 -20   7        0.06        0.00      1.33 o 
   1 -20   7        0.30        0.00      1.35 o 
   2 -20   7        1.53        1.18      1.61 o 
   3 -20   7        6.74        5.99      1.81 o 
   4 -20   7        0.02        0.00      1.72 o 
   5 -20   7       11.00       12.08      2.47 o 
  -4 -19   7        0.52        1.37      2.05 o 
  -3 -19   7       18.96       24.14      2.16 o 
  -2 -19   7        1.95        1.53      1.67 o 
  -1 -19   7        7.96        9.32      1.52 o 
   0 -19   7        1.58        0.00      1.16 o 
   1 -19   7        2.58        0.16      1.19 o 
   2 -19   7        0.06        0.00      1.26 o 
   3 -19   7        3.90        0.96      1.64 o 
   4 -19   7        5.75        2.84      1.76 o 
   5 -19   7        4.04        7.60      2.30 o 
   6 -19   7       16.83       18.60      2.69 o 
  -5 -18   7        2.56        0.97      2.09 o 
  -4 -18   7        2.97        1.42      2.15 o 
  -3 -18   7        1.10        1.60      1.56 o 
  -2 -18   7        6.04        9.76      1.72 o 
  -1 -18   7       10.11       10.89      1.48 o 
   0 -18   7        0.85        0.00      1.14 o 
   1 -18   7        0.12        0.00      1.08 o 
   2 -18   7        1.50        0.00      1.25 o 
   3 -18   7        1.99        0.00      1.58 o 
   4 -18   7       18.38       20.77      2.10 o 
   5 -18   7        7.07        8.51      2.20 o 
   6 -18   7       14.08       13.01      2.42 o 
  -6 -17   7        0.06        1.52      2.08 o 
  -5 -17   7        1.04        0.00      1.83 o 
  -4 -17   7       15.35       16.18      2.97 o 
  -3 -17   7       22.52       24.46      1.98 o 
  -2 -17   7       76.39       68.57      2.84 o 
  -1 -17   7       89.64       85.68      2.38 o 
   0 -17   7       86.53       79.46      2.31 o 
   1 -17   7       54.84       46.37      1.83 o 
   2 -17   7       24.45       23.78      1.63 o 
   3 -17   7        0.04        0.65      1.46 o 
   4 -17   7       65.55       71.02      2.98 o 
   5 -17   7       36.51       37.87      2.67 o 
   6 -17   7       15.74       16.55      2.31 o 
  -6 -16   7        6.24        5.86      2.04 o 
  -5 -16   7        0.01        0.00      1.74 o 
  -4 -16   7       45.19       35.99      3.86 o 
  -3 -16   7        2.86        6.63      1.60 o 
  -2 -16   7      121.71      101.91      2.75 o 
  -1 -16   7        0.89        0.00      0.99 o 
   0 -16   7       44.28       47.94      1.79 o 
   1 -16   7       21.54       22.34      1.75 o 
   2 -16   7        0.40        0.19      1.09 o 
   3 -16   7       15.65       22.18      1.80 o 
   4 -16   7       44.06       49.83      3.05 o 
   5 -16   7      134.04      164.62      4.86 o 
   6 -16   7        8.28        9.68      1.97 o 
   7 -16   7        1.26        0.47      1.79 o 
  -6 -15   7       12.62       12.23      2.15 o 
  -5 -15   7        0.50        3.00      2.02 o 
  -4 -15   7       71.58       81.04      3.15 o 
  -3 -15   7       19.22       20.19      1.76 o 
  -2 -15   7       58.60       55.84      1.92 o 
  -1 -15   7       17.85       19.33      1.30 o 
   0 -15   7       46.77       49.62      1.81 o 
   1 -15   7      302.08      283.12      4.35 o 
   2 -15   7      115.94      123.71      2.63 o 
   3 -15   7      205.77      221.15      4.03 o 
   4 -15   7      209.63      224.90      4.69 o 
   5 -15   7       49.14       57.52      2.99 o 
   6 -15   7        1.05        1.60      1.66 o 
   7 -15   7        0.03        0.21      1.74 o 
  -7 -14   7        3.75        1.06      1.89 o 
  -6 -14   7       45.91       42.48      3.41 o 
  -5 -14   7       33.59       32.33      2.38 o 
  -4 -14   7      345.28      330.49      6.04 o 
  -3 -14   7       59.15       53.40      2.43 o 
  -2 -14   7      627.61      596.51      7.61 o 
  -1 -14   7       45.57       54.88      1.90 o 
   0 -14   7      729.66      721.15      8.94 o 
   1 -14   7       11.96       12.72      1.12 o 
   2 -14   7      101.22      103.75      2.31 o 
   3 -14   7        4.05        4.85      1.13 o 
   4 -14   7       45.89       56.53      2.42 o 
   5 -14   7        0.01        1.47      1.68 o 
   6 -14   7        0.88        3.36      1.56 o 
   7 -14   7        0.28        0.00      1.53 o 
  -7 -13   7        1.44        0.00      2.08 o 
  -6 -13   7        2.33        0.61      1.76 o 
  -5 -13   7       24.63       31.05      3.45 o 
  -4 -13   7        5.87        9.49      1.60 o 
  -3 -13   7      217.41      219.98      3.91 o 
  -2 -13   7       78.35       97.23      2.24 o 
  -1 -13   7      745.79      716.85      9.26 o 
   0 -13   7      223.94      237.70      3.64 o 
   1 -13   7      125.87      112.99      2.31 o 
   2 -13   7      172.93      165.74      2.85 o 
   3 -13   7       83.60       95.82      2.33 o 
   4 -13   7       12.85       17.93      1.45 o 
   5 -13   7        4.29        3.24      1.35 o 
   6 -13   7        6.07        5.48      1.48 o 
   7 -13   7        0.21        0.00      1.46 o 
   8 -13   7        0.68        2.39      1.75 o 
  -8 -12   7        1.42        0.00      1.79 o 
  -7 -12   7        9.25        9.78      1.91 o 
  -6 -12   7       91.27       83.69      3.24 o 
  -5 -12   7        3.98        4.59      1.68 o 
  -4 -12   7      399.75      397.30      6.69 o 
  -3 -12   7       42.89       41.76      1.55 o 
  -2 -12   7       21.33       15.40      1.01 o 
  -1 -12   7       90.65       96.69      2.06 o 
   0 -12   7       60.49       62.86      1.65 o 
   1 -12   7       43.17       37.40      1.32 o 
   2 -12   7       37.62       37.66      1.37 o 
   3 -12   7        2.75        2.64      0.60 o 
   4 -12   7      125.92      127.07      3.54 o 
   5 -12   7        9.31       11.68      1.48 o 
   6 -12   7        0.29        0.00      1.30 o 
   7 -12   7       24.80       23.55      1.89 o 
   8 -12   7        3.29        4.44      1.57 o 
  -8 -11   7        9.53       10.46      1.91 o 
  -7 -11   7        0.00        0.95      1.61 o 
  -6 -11   7       49.06       55.69      2.72 o 
  -5 -11   7        3.40        3.40      1.46 o 
  -4 -11   7       88.79       84.46      2.52 o 
  -3 -11   7        8.74       11.38      1.20 o 
  -2 -11   7      131.93      141.64      2.26 o 
  -1 -11   7       86.07      105.93      2.04 o 
   0 -11   7       66.84       50.31      1.42 o 
   1 -11   7       93.58       80.81      1.74 o 
   2 -11   7       16.78       17.31      0.76 o 
   3 -11   7      133.73      134.58      2.15 o 
   4 -11   7       71.16       74.91      2.15 o 
   5 -11   7        2.56        2.91      1.22 o 
   6 -11   7       12.70       14.27      1.49 o 
   7 -11   7        7.27        3.94      1.42 o 
   8 -11   7        2.00        5.11      1.50 o 
  -8 -10   7       21.79       23.53      2.11 o 
  -7 -10   7        0.31        0.37      1.70 o 
  -6 -10   7       18.38       20.01      1.76 o 
  -5 -10   7        6.84        8.20      1.22 o 
  -4 -10   7      253.43      266.82      3.44 o 
  -3 -10   7       11.49        8.30      0.81 o 
  -2 -10   7       25.13       21.50      0.89 o 
  -1 -10   7       31.01       30.87      1.12 o 
   0 -10   7        7.62        5.40      0.68 o 
   1 -10   7       10.19       10.87      0.69 o 
   2 -10   7      288.96      294.49      3.50 o 
   3 -10   7        0.30        0.00      0.47 o 
   4 -10   7       13.17       13.29      0.96 o 
   5 -10   7       19.61       15.75      1.45 o 
   6 -10   7        0.00        0.37      1.15 o 
   7 -10   7        0.00        0.00      1.24 o 
   8 -10   7       15.56       18.32      2.98 o 
  -8  -9   7        3.07        3.83      1.62 o 
  -7  -9   7        2.58        2.59      1.44 o 
  -6  -9   7        2.73        0.00      1.21 o 
  -5  -9   7        0.00        0.00      0.96 o 
  -4  -9   7        0.70        1.68      0.55 o 
  -3  -9   7       57.49       52.18      1.75 o 
  -2  -9   7      578.18      637.79      7.04 o 
  -1  -9   7     1173.93     1205.36     13.72 o 
   0  -9   7      502.98      519.14      6.31 o 
   1  -9   7       19.48       21.68      0.80 o 
   2  -9   7       63.88       67.48      1.40 o 
   3  -9   7      168.05      202.06      2.61 o 
   4  -9   7        1.16        0.70      0.65 o 
   5  -9   7      180.60      168.02      3.58 o 
   6  -9   7        3.79        3.24      1.16 o 
   7  -9   7        0.22        0.00      1.14 o 
   8  -9   7       13.60       16.78      1.87 o 
  -9  -8   7        0.04        0.00      1.91 o 
  -8  -8   7        6.38        6.77      1.57 o 
  -7  -8   7        5.88        3.47      1.37 o 
  -6  -8   7        4.80        3.82      1.24 o 
  -5  -8   7        4.89        5.18      0.87 o 
  -4  -8   7       29.58       27.92      0.89 o 
  -3  -8   7       41.17       47.86      1.23 o 
  -2  -8   7      240.52      236.34      3.03 o 
  -1  -8   7     2304.46     2444.97     24.99 o 
   0  -8   7        3.42        1.83      0.49 o 
   1  -8   7        1.52        1.70      0.49 o 
   2  -8   7        6.25        5.35      0.53 o 
   3  -8   7       16.52       23.71      0.74 o 
   4  -8   7       29.07       29.12      1.05 o 
   5  -8   7        2.37        0.28      0.86 o 
   6  -8   7        3.56        2.64      1.00 o 
   7  -8   7       15.17       18.89      1.74 o 
   8  -8   7        7.90        7.70      1.60 o 
  -9  -7   7        0.08        0.00      1.81 o 
  -8  -7   7        0.02        0.00      1.34 o 
  -7  -7   7        5.79        7.23      1.38 o 
  -6  -7   7        3.00        2.60      1.14 o 
  -5  -7   7       79.62       77.26      1.88 o 
  -4  -7   7       79.77       74.25      1.31 o 
  -3  -7   7      593.42      625.73      6.85 o 
  -2  -7   7      885.15      926.44      9.82 o 
  -1  -7   7      169.18      172.88      2.36 o 
   0  -7   7      128.16      120.47      1.81 o 
   1  -7   7      501.22      500.21      5.18 o 
   2  -7   7      139.86      131.75      1.62 o 
   3  -7   7       19.11       23.87      0.70 o 
   4  -7   7       44.52       52.07      1.23 o 
   5  -7   7       44.62       39.01      1.40 o 
   6  -7   7        0.00        0.00      0.91 o 
   7  -7   7        2.42        3.75      1.12 o 
   8  -7   7        0.11        3.75      1.42 o 
  -9  -6   7        0.56        1.40      2.02 o 
  -8  -6   7        2.67        3.20      1.34 o 
  -7  -6   7        8.79       10.89      1.86 o 
  -6  -6   7        4.77        6.73      1.18 o 
  -5  -6   7        0.99        0.80      0.68 o 
  -4  -6   7       95.79      102.26      1.54 o 
  -3  -6   7      428.06      468.14      5.27 o 
  -2  -6   7      888.98      965.48      9.10 o 
  -1  -6   7     1729.71     1879.09     18.03 o 
   0  -6   7     3056.28     3242.82     32.87 o 
   1  -6   7      351.60      338.13      3.61 o 
   2  -6   7      251.86      207.76      2.39 o 
   3  -6   7       62.74       74.95      1.37 o 
   4  -6   7      143.61      152.49      2.27 o 
   5  -6   7        3.42        3.31      0.66 o 
   6  -6   7        0.01        0.21      1.13 o 
   7  -6   7        7.41        5.73      1.23 o 
   8  -6   7        2.86        5.21      1.69 o 
  -9  -5   7        3.32        5.64      1.85 o 
  -8  -5   7        0.11        0.53      1.27 o 
  -7  -5   7        3.16        4.90      1.30 o 
  -6  -5   7       14.20       13.46      1.10 o 
  -5  -5   7      122.72      128.74      2.18 o 
  -4  -5   7       58.66       68.60      1.24 o 
  -3  -5   7      202.59      215.98      2.75 o 
  -2  -5   7      265.00      268.78      2.89 o 
  -1  -5   7       25.92       17.66      0.63 o 
   0  -5   7      136.15      150.59      1.71 o 
   1  -5   7     1089.81     1184.95     10.98 o 
   2  -5   7       24.49       27.55      0.76 o 
   3  -5   7       19.35       18.27      0.68 o 
   4  -5   7      139.71      148.37      2.05 o 
   5  -5   7       80.97       81.05      1.55 o 
   6  -5   7        2.42        2.28      0.81 o 
   7  -5   7        6.41        9.02      1.91 o 
   8  -5   7       22.65       20.13      2.71 o 
  -9  -4   7        0.82        1.41      1.69 o 
  -8  -4   7        0.47        0.87      1.27 o 
  -7  -4   7       10.00       12.67      1.44 o 
  -6  -4   7        0.53        2.70      0.90 o 
  -5  -4   7      106.59      105.85      1.84 o 
  -4  -4   7      511.92      514.05      5.07 o 
  -3  -4   7       53.02       62.40      1.19 o 
  -2  -4   7     1324.45     1399.96     13.52 o 
  -1  -4   7     1641.93     1699.63     16.33 o 
   0  -4   7        8.94        5.93      0.38 o 
   1  -4   7      532.43      529.82      5.45 o 
   2  -4   7      440.89      435.36      4.15 o 
   3  -4   7      107.75      127.95      1.66 o 
   4  -4   7       41.78       39.09      1.00 o 
   5  -4   7        2.83        3.03      0.61 o 
   6  -4   7        0.35        0.69      0.72 o 
   7  -4   7        9.52        4.06      1.14 o 
   8  -4   7        7.51        7.35      1.82 o 
  -9  -3   7        0.12        2.03      1.71 o 
  -8  -3   7       10.96       12.92      1.46 o 
  -7  -3   7      103.47      101.86      2.74 o 
  -6  -3   7        0.01        1.13      0.85 o 
  -5  -3   7        9.95        9.21      0.73 o 
  -4  -3   7      543.11      583.79      5.69 o 
  -3  -3   7      229.21      251.90      3.57 o 
  -2  -3   7      965.14     1000.78      9.37 o 
  -1  -3   7        3.09        0.00      0.44 o 
   0  -3   7      376.76      399.77      3.77 o 
   1  -3   7      702.76      721.19      7.02 o 
   2  -3   7     1261.75     1385.17     12.36 o 
   3  -3   7        1.47        1.07      0.40 o 
   4  -3   7       39.11       41.13      1.03 o 
   5  -3   7       42.98       56.53      1.31 o 
   6  -3   7       71.48       66.89      1.60 o 
   7  -3   7        3.64        1.19      1.11 o 
   8  -3   7       25.33       20.15      1.56 o 
  -9  -2   7        0.40        0.70      1.59 o 
  -8  -2   7       58.02       56.92      2.36 o 
  -7  -2   7       56.14       57.83      2.22 o 
  -6  -2   7       13.41       16.05      1.16 o 
  -5  -2   7        2.65        1.06      0.60 o 
  -4  -2   7       18.88       22.95      0.72 o 
  -3  -2   7       54.83       57.60      1.13 o 
  -2  -2   7      564.86      525.94      5.15 o 
  -1  -2   7       48.64       47.18      1.00 o 
   0  -2   7      381.49      428.44      4.24 o 
   1  -2   7      668.88      690.76      7.08 o 
   2  -2   7      284.33      309.33      3.28 o 
   3  -2   7        4.06        5.59      0.56 o 
   4  -2   7       53.39       55.95      1.17 o 
   5  -2   7       64.11       66.26      1.47 o 
   6  -2   7        0.52        0.00      0.75 o 
   7  -2   7       31.61       31.49      1.77 o 
   8  -2   7        0.16        0.00      3.67 o 
  -9  -1   7        8.18       11.24      1.56 o 
  -8  -1   7        0.43        0.00      1.47 o 
  -7  -1   7       28.88       34.93      2.08 o 
  -6  -1   7        6.15        5.92      1.07 o 
  -5  -1   7        1.79        2.75      0.68 o 
  -4  -1   7      290.73      284.42      3.59 o 
  -3  -1   7      207.67      240.13      2.83 o 
  -2  -1   7      126.09      141.86      2.00 o 
  -1  -1   7       26.49       29.91      0.83 o 
   0  -1   7      211.63      191.20      2.27 o 
   1  -1   7      208.35      212.95      2.56 o 
   2  -1   7       28.17       33.12      0.79 o 
   3  -1   7      348.53      377.92      4.41 o 
   4  -1   7        1.61        2.44      0.55 o 
   5  -1   7      133.01      125.06      2.36 o 
   6  -1   7       22.72       23.17      1.22 o 
   7  -1   7       71.31       70.26      2.50 o 
   8  -1   7        3.91        1.78      1.96 o 
  -9   0   7        7.61        6.46      1.99 o 
  -8   0   7        3.99        1.44      2.58 o 
  -7   0   7       15.10       16.04      1.71 o 
  -6   0   7      177.10      176.05      3.17 o 
  -5   0   7       29.67       30.47      0.99 o 
  -4   0   7        0.08        0.00      0.43 o 
  -3   0   7      124.54      138.94      2.03 o 
  -2   0   7     1766.08     1770.88     21.76 o 
  -1   0   7      159.29      189.18      2.30 o 
   0   0   7      364.13      362.85      4.01 o 
   1   0   7     2791.97     3124.45     34.20 o 
   2   0   7       36.42       30.99      0.80 o 
   3   0   7      664.56      722.82      8.00 o 
   4   0   7       12.45       16.89      0.99 o 
   5   0   7       65.31       65.96      1.77 o 
   6   0   7       13.30       16.66      1.64 o 
   7   0   7       22.52       19.59      1.59 o 
   8   0   7        2.74        1.78      2.02 o 
  -9   1   7        0.01        0.00      1.71 o 
  -8   1   7        2.41        0.00      1.58 o 
  -7   1   7       39.47       37.40      2.22 o 
  -6   1   7        5.53        6.88      1.21 o 
  -5   1   7        0.26        1.18      0.62 o 
  -4   1   7      433.99      460.07      4.92 o 
  -3   1   7      319.39      340.10      4.08 o 
  -2   1   7     1078.75     1135.92     12.93 o 
  -1   1   7      304.06      289.62      3.82 o 
   0   1   7     2135.61     2424.60     23.87 o 
   1   1   7       12.66       14.82      1.04 o 
   2   1   7       88.83       95.09      1.46 o 
   3   1   7       36.30       31.27      1.18 o 
   4   1   7        4.26        5.96      0.83 o 
   5   1   7        5.57        6.10      0.98 o 
   6   1   7        2.45        0.66      0.99 o 
   7   1   7        2.81        2.73      1.34 o 
   8   1   7        7.59        4.80      1.47 o 
  -9   2   7        0.40        0.04      1.81 o 
  -8   2   7       10.38        8.06      1.85 o 
  -7   2   7        3.63        1.80      1.26 o 
  -6   2   7       34.38       35.85      2.14 o 
  -5   2   7        9.62        7.99      0.65 o 
  -4   2   7       16.96       17.42      0.93 o 
  -3   2   7      950.08     1068.88     11.35 o 
  -2   2   7      390.61      399.83      4.69 o 
  -1   2   7     3382.41     3719.47     44.75 o 
   0   2   7      692.33      801.28      9.74 o 
   1   2   7      336.32      365.22      4.28 o 
   2   2   7       17.40       15.98      0.62 o 
   3   2   7        0.31        0.00      0.59 o 
   4   2   7        9.79       11.07      0.98 o 
   5   2   7       78.32       72.31      2.23 o 
   6   2   7        0.48        1.63      1.07 o 
   7   2   7        5.58        1.53      1.57 o 
  -9   3   7        0.13        0.00      1.77 o 
  -8   3   7       58.50       49.46      2.41 o 
  -7   3   7        0.28        0.16      1.27 o 
  -6   3   7       13.49       15.55      1.34 o 
  -5   3   7       26.31       29.02      1.35 o 
  -4   3   7       89.21      102.84      1.92 o 
  -3   3   7      308.96      318.98      3.96 o 
  -2   3   7      481.92      520.71      6.41 o 
  -1   3   7      934.85      901.97     14.76 o 
   0   3   7      404.58      450.75      5.63 o 
   1   3   7      243.34      254.57      3.54 o 
   2   3   7      171.46      165.65      2.26 o 
   3   3   7       43.63       36.39      1.23 o 
   4   3   7        3.88        2.54      1.08 o 
   5   3   7       12.55       12.94      1.34 o 
   6   3   7       43.94       51.19      2.20 o 
   7   3   7        0.17        0.00      1.68 o 
  -9   4   7        5.87        4.29      1.73 o 
  -8   4   7       32.59       25.68      2.09 o 
  -7   4   7       11.32        9.26      1.51 o 
  -6   4   7       29.81       33.57      1.63 o 
  -5   4   7       23.18       23.07      1.13 o 
  -4   4   7       13.37       13.04      0.85 o 
  -3   4   7       88.73       83.54      1.82 o 
  -2   4   7     1532.09     1617.02     18.26 o 
  -1   4   7       45.01       39.67      1.58 o 
   0   4   7       67.77       64.10      1.58 o 
   1   4   7       61.54       60.20      1.36 o 
   2   4   7       91.51       97.97      1.70 o 
   3   4   7       73.31       73.50      1.85 o 
   4   4   7        0.60        2.37      1.17 o 
   5   4   7        0.17        0.31      1.21 o 
   6   4   7        1.70        2.10      1.32 o 
   7   4   7        8.61        9.67      1.91 o 
  -9   5   7        0.35        0.00      1.68 o 
  -8   5   7       69.56       66.12      3.19 o 
  -7   5   7       12.31       10.76      1.58 o 
  -6   5   7       46.11       46.19      2.16 o 
  -5   5   7        1.97        0.53      0.79 o 
  -4   5   7       21.05       17.93      0.96 o 
  -3   5   7       13.08       13.01      0.95 o 
  -2   5   7       22.74       20.25      1.07 o 
  -1   5   7        8.21        7.30      0.79 o 
   0   5   7        9.47       10.05      0.90 o 
   1   5   7        1.21        1.79      0.79 o 
   2   5   7        1.22        1.32      0.40 o 
   3   5   7       20.09       20.69      1.78 o 
   4   5   7       34.74       33.16      2.41 o 
   5   5   7       48.83       48.96      2.29 o 
   6   5   7       29.52       30.30      1.91 o 
   7   5   7       12.65       16.08      2.20 o 
  -9   6   7        2.28        0.72      1.86 o 
  -8   6   7       39.89       34.94      2.41 o 
  -7   6   7        0.43        0.58      1.45 o 
  -6   6   7        0.74        0.00      1.59 o 
  -5   6   7        3.96        3.13      1.02 o 
  -4   6   7        6.89        4.96      0.90 o 
  -3   6   7       23.02       25.66      1.21 o 
  -2   6   7       78.13       85.43      2.00 o 
  -1   6   7       16.46       16.18      0.99 o 
   0   6   7        7.98        8.35      0.95 o 
   1   6   7       13.60       17.27      1.01 o 
   2   6   7       41.92       38.47      1.76 o 
   3   6   7      378.19      418.59      6.48 o 
   4   6   7       18.32       23.80      1.81 o 
   5   6   7       73.41       83.40      3.71 o 
   6   6   7        1.28        2.98      1.53 o 
  -9   7   7        0.64        4.08      2.45 o 
  -8   7   7        8.40       11.07      2.00 o 
  -7   7   7        7.56        7.36      2.07 o 
  -6   7   7        1.13        0.00      1.34 o 
  -5   7   7       20.69       22.97      1.76 o 
  -4   7   7      183.78      185.79      3.22 o 
  -3   7   7       78.15       74.36      2.05 o 
  -2   7   7      549.26      582.99      7.41 o 
  -1   7   7      226.41      223.56      3.53 o 
   0   7   7       31.08       33.39      1.47 o 
   1   7   7      123.64      130.59      3.03 o 
   2   7   7       80.10       70.91      2.40 o 
   3   7   7      108.65      107.82      4.01 o 
   4   7   7        1.44        3.50      1.52 o 
   5   7   7       27.86       24.41      2.43 o 
   6   7   7        3.98        5.54      2.28 o 
  -8   8   7       19.56       25.78      2.33 o 
  -7   8   7        5.10        3.41      2.10 o 
  -6   8   7       25.16       31.78      3.06 o 
  -5   8   7       63.96       76.37      2.83 o 
  -4   8   7       67.27       60.74      2.04 o 
  -3   8   7       62.66       65.68      2.20 o 
  -2   8   7       42.79       38.01      1.60 o 
  -1   8   7        3.35        0.71      1.52 o 
   0   8   7      221.00      212.21      4.17 o 
   1   8   7      105.18      114.87      3.37 o 
   2   8   7      121.79      139.76      3.37 o 
   3   8   7       19.45       18.22      1.85 o 
   4   8   7       65.75       66.62      3.01 o 
   5   8   7        3.22        0.00      1.57 o 
   6   8   7        1.10        0.00      1.72 o 
  -8   9   7        1.48        0.99      2.87 o 
  -7   9   7       14.60       15.40      2.25 o 
  -6   9   7       14.73       16.97      1.86 o 
  -5   9   7      111.38      116.51      3.47 o 
  -4   9   7      124.34      129.57      3.17 o 
  -3   9   7      522.71      549.53      7.31 o 
  -2   9   7      231.83      257.45      4.17 o 
  -1   9   7      321.71      374.03      5.43 o 
   0   9   7      584.67      606.94      9.95 o 
   1   9   7      110.11      110.39      3.36 o 
   2   9   7      141.16      125.77      3.30 o 
   3   9   7       38.15       41.13      2.72 o 
   4   9   7       19.40       19.51      2.15 o 
   5   9   7        0.83        0.00      1.66 o 
  -8  10   7        1.97        2.92      2.05 o 
  -7  10   7        0.18        0.00      1.91 o 
  -6  10   7        0.03        0.00      1.71 o 
  -5  10   7        0.98        0.00      1.51 o 
  -4  10   7       10.72       14.15      1.50 o 
  -3  10   7        3.61       10.00      1.32 o 
  -2  10   7      177.60      190.64      3.56 o 
  -1  10   7       29.09       31.96      1.75 o 
   0  10   7       52.72       69.29      2.31 o 
   1  10   7       27.72       28.56      2.75 o 
   2  10   7       43.70       43.05      2.14 o 
   3  10   7        5.10        4.75      1.80 o 
   4  10   7        1.99        2.79      1.95 o 
   5  10   7        0.53        0.00      1.85 o 
  -7  11   7        1.29        0.00      2.08 o 
  -6  11   7       10.41       10.04      2.21 o 
  -5  11   7        6.40        9.83      1.76 o 
  -4  11   7        1.31        3.66      1.41 o 
  -3  11   7        2.14        6.28      1.26 o 
  -2  11   7       35.75       46.99      1.91 o 
  -1  11   7       58.53       51.55      1.97 o 
   0  11   7        0.12        0.00      1.16 o 
   1  11   7        4.91        2.40      1.50 o 
   2  11   7        4.18        0.00      1.43 o 
   3  11   7        3.00        0.16      2.37 o 
   4  11   7        5.42        6.70      2.07 o 
  -7  12   7       12.18       15.18      4.03 o 
  -6  12   7        7.37        7.86      2.25 o 
  -5  12   7       22.17       25.39      2.17 o 
  -4  12   7       16.94       20.22      2.03 o 
  -3  12   7      117.62      129.79      3.42 o 
  -2  12   7       15.82       19.53      1.55 o 
  -1  12   7        2.40        0.00      1.27 o 
   0  12   7        2.03        0.00      1.94 o 
   1  12   7        0.86        0.00      1.54 o 
   2  12   7        3.44        0.93      3.40 o 
   3  12   7        2.19        0.00      1.90 o 
   4  12   7       18.82       20.45      2.69 o 
  -6  13   7        5.60        4.69      2.26 o 
  -5  13   7        3.66        3.03      1.88 o 
  -4  13   7       60.02       70.01      3.17 o 
  -3  13   7       28.53       29.31      2.08 o 
  -2  13   7        6.20        5.98      1.36 o 
  -1  13   7        0.08        0.00      1.30 o 
   0  13   7        3.19        0.00      1.60 o 
   1  13   7        5.48        6.80      1.84 o 
   2  13   7       22.59       25.80      2.76 o 
   3  13   7        2.62        0.01      2.07 o 
  -6  14   7        0.13        0.00      2.92 o 
  -5  14   7        7.78       12.28      2.20 o 
  -4  14   7       83.76      103.00      3.87 o 
  -3  14   7       20.46       19.21      1.89 o 
  -2  14   7        6.46        5.32      1.79 o 
  -1  14   7        2.57        0.00      1.68 o 
   0  14   7        4.15        2.17      1.74 o 
   1  14   7        3.25        0.51      1.82 o 
   2  14   7        3.04        0.19      2.32 o 
  -5  15   7       16.47       17.28      2.49 o 
  -4  15   7       32.76       32.63      2.91 o 
  -3  15   7       49.01       66.18      3.79 o 
  -2  15   7        0.15        0.00      1.79 o 
  -1  15   7        8.95       15.74      2.17 o 
   0  15   7        0.35        0.00      1.75 o 
   1  15   7        3.07        2.04      2.32 o 
  -3  16   7        0.11        0.00      2.25 o 
  -2  16   7       13.32       19.64      2.88 o 
  -1  16   7        0.52        0.00      2.14 o 
  -2 -22   8        7.49       16.32      2.34 o 
  -1 -22   8        3.30        3.60      1.94 o 
   0 -22   8        2.59        5.08      2.33 o 
   1 -22   8        1.44        1.66      1.78 o 
   2 -22   8        1.79        1.01      1.92 o 
   3 -22   8        0.25        0.42      3.00 o 
  -3 -21   8        0.24        0.14      2.17 o 
  -2 -21   8        0.28        1.31      1.83 o 
  -1 -21   8        4.18        3.68      1.82 o 
   0 -21   8        0.64        0.00      1.65 o 
   1 -21   8       18.89       23.81      2.23 o 
   2 -21   8        0.07        0.00      1.67 o 
   3 -21   8        0.01        0.00      1.74 o 
   4 -21   8        0.66        0.00      3.34 o 
  -4 -20   8       18.59       25.58      2.76 o 
  -3 -20   8        7.34        9.05      1.97 o 
  -2 -20   8        6.22        8.97      1.92 o 
  -1 -20   8        0.04        0.00      1.62 o 
   0 -20   8        3.36        1.35      1.45 o 
   1 -20   8        0.35        0.00      1.33 o 
   2 -20   8        2.34        3.06      1.84 o 
   3 -20   8        0.21        0.09      1.68 o 
   4 -20   8       17.43       18.24      2.16 o 
   5 -20   8        1.69        0.00      2.22 o 
  -4 -19   8        2.44        1.41      2.04 o 
  -3 -19   8       22.39       25.37      2.17 o 
  -2 -19   8       16.65       12.51      1.83 o 
  -1 -19   8       34.86       36.11      1.96 o 
   0 -19   8        0.00        0.00      1.14 o 
   1 -19   8        3.96        0.35      1.30 o 
   2 -19   8        4.78        0.34      1.34 o 
   3 -19   8        3.79        5.99      1.76 o 
   4 -19   8       43.20       40.81      2.48 o 
   5 -19   8        0.00        2.31      2.30 o 
  -5 -18   8        0.57        0.95      2.00 o 
  -4 -18   8        2.21        0.00      1.77 o 
  -3 -18   8        0.14        0.00      1.49 o 
  -2 -18   8        0.04        0.72      1.49 o 
  -1 -18   8        0.01        0.00      1.16 o 
   0 -18   8        0.05        0.00      1.07 o 
   1 -18   8       14.90       17.30      1.62 o 
   2 -18   8        0.16        2.10      1.32 o 
   3 -18   8       11.54       10.50      1.82 o 
   4 -18   8      148.69      171.42      4.46 o 
   5 -18   8        7.47        7.45      2.20 o 
   6 -18   8        8.50        7.33      2.16 o 
  -6 -17   8        1.12        1.83      2.08 o 
  -5 -17   8        0.39        0.00      1.80 o 
  -4 -17   8        1.08        1.81      1.92 o 
  -3 -17   8       17.33       18.73      1.92 o 
  -2 -17   8        0.85        0.00      1.25 o 
  -1 -17   8       16.15       17.82      1.40 o 
   0 -17   8        0.01        0.00      1.06 o 
   1 -17   8       17.34       15.96      1.37 o 
   2 -17   8       15.06       18.10      1.56 o 
   3 -17   8       35.98       41.78      2.42 o 
   4 -17   8      108.57      114.76      3.59 o 
   5 -17   8        0.36        3.32      2.58 o 
   6 -17   8        0.40        0.00      1.83 o 
  -6 -16   8        2.63        0.99      1.99 o 
  -5 -16   8        0.04        2.71      1.85 o 
  -4 -16   8        9.93       10.93      2.00 o 
  -3 -16   8        7.54        8.42      1.59 o 
  -2 -16   8        0.09        0.00      1.14 o 
  -1 -16   8       10.87        9.93      1.20 o 
   0 -16   8      130.45      121.27      2.72 o 
   1 -16   8      108.85      128.42      2.82 o 
   2 -16   8      886.85      906.47     11.11 o 
   3 -16   8        1.52        8.86      1.62 o 
   4 -16   8      151.18      159.90      4.03 o 
   5 -16   8        2.67        4.41      1.92 o 
   6 -16   8        0.57        0.00      1.74 o 
   7 -16   8        0.28        0.00      1.78 o 
  -7 -15   8        0.08        0.00      1.92 o 
  -6 -15   8        6.38        6.12      1.97 o 
  -5 -15   8        0.31        1.18      1.68 o 
  -4 -15   8      128.81      115.68      3.34 o 
  -3 -15   8       13.97       11.72      1.59 o 
  -2 -15   8       66.70       57.09      1.96 o 
  -1 -15   8      229.07      221.69      3.69 o 
   0 -15   8       19.31       24.03      1.40 o 
   1 -15   8      468.69      443.27      6.08 o 
   2 -15   8       69.18       83.40      2.31 o 
   3 -15   8        4.67        8.81      1.38 o 
   4 -15   8        0.94       10.57      1.63 o 
   5 -15   8       15.05       19.11      2.11 o 
   6 -15   8        8.73        8.14      1.77 o 
   7 -15   8        2.73        0.59      1.72 o 
  -7 -14   8        0.40        0.00      1.83 o 
  -6 -14   8        9.05        6.66      1.93 o 
  -5 -14   8        1.59        0.00      1.68 o 
  -4 -14   8      250.23      260.74      5.19 o 
  -3 -14   8       47.18       46.59      2.26 o 
  -2 -14   8      736.16      694.28      8.69 o 
  -1 -14   8        5.55       15.28      1.30 o 
   0 -14   8      739.42      686.80      8.59 o 
   1 -14   8       85.19       91.21      2.23 o 
   2 -14   8      366.56      363.47      5.07 o 
   3 -14   8      386.11      421.58      6.27 o 
   4 -14   8       71.92       83.24      2.76 o 
   5 -14   8       51.03       47.09      2.38 o 
   6 -14   8        4.41        4.89      1.57 o 
   7 -14   8        1.46        0.27      1.63 o 
  -7 -13   8        0.09        0.00      1.75 o 
  -6 -13   8        7.42        3.01      2.01 o 
  -5 -13   8       45.37       46.29      2.58 o 
  -4 -13   8        0.78        4.75      1.44 o 
  -3 -13   8       14.69       11.36      1.18 o 
  -2 -13   8        0.78        2.35      1.11 o 
  -1 -13   8      220.19      228.16      3.61 o 
   0 -13   8        8.08       10.86      1.01 o 
   1 -13   8       14.00       10.49      1.02 o 
   2 -13   8        1.03        1.21      0.83 o 
   3 -13   8        8.52       10.44      1.11 o 
   4 -13   8        1.20        1.27      1.14 o 
   5 -13   8        3.97        0.76      1.36 o 
   6 -13   8       15.70       15.30      1.70 o 
   7 -13   8        5.44        3.27      1.58 o 
  -8 -12   8        0.54        0.00      1.82 o 
  -7 -12   8        1.15        0.00      1.67 o 
  -6 -12   8       12.29       15.45      1.95 o 
  -5 -12   8       22.90       25.94      2.18 o 
  -4 -12   8      243.98      247.99      4.77 o 
  -3 -12   8        0.00        0.00      0.75 o 
  -2 -12   8      233.56      228.82      3.48 o 
  -1 -12   8       38.57       47.05      1.55 o 
   0 -12   8       41.30       51.98      1.56 o 
   1 -12   8        8.16       11.66      0.93 o 
   2 -12   8        5.46        4.22      0.80 o 
   3 -12   8        5.33        6.63      0.76 o 
   4 -12   8        9.41       11.03      1.21 o 
   5 -12   8        9.45        8.92      1.44 o 
   6 -12   8        6.95        8.48      1.49 o 
   7 -12   8        2.84        0.25      1.71 o 
   8 -12   8        0.33        0.12      1.52 o 
  -8 -11   8       11.10       12.72      2.70 o 
  -7 -11   8        0.31        1.42      1.66 o 
  -6 -11   8       70.47       69.86      3.03 o 
  -5 -11   8        3.46        4.28      1.30 o 
  -4 -11   8      203.32      207.02      4.12 o 
  -3 -11   8       28.92       29.11      1.09 o 
  -2 -11   8      193.32      195.59      3.05 o 
  -1 -11   8       75.64       74.42      1.74 o 
   0 -11   8        7.58        5.11      0.73 o 
   1 -11   8       24.14       23.23      1.00 o 
   2 -11   8       35.76       39.89      1.18 o 
   3 -11   8        0.13        0.09      0.59 o 
   4 -11   8        0.11        0.00      0.91 o 
   5 -11   8       42.99       40.06      1.93 o 
   6 -11   8        3.79        4.96      1.34 o 
   7 -11   8       12.67        9.28      1.50 o 
   8 -11   8        6.92        8.14      1.87 o 
  -8 -10   8       24.52       27.01      2.24 o 
  -7 -10   8        0.87        2.83      1.65 o 
  -6 -10   8       78.84       73.08      2.93 o 
  -5 -10   8       82.65       80.70      2.48 o 
  -4 -10   8       24.57       20.60      1.06 o 
  -3 -10   8      122.03      117.42      2.56 o 
  -2 -10   8       29.88       36.52      1.20 o 
  -1 -10   8       14.61       28.57      1.07 o 
   0 -10   8       26.26       36.11      1.21 o 
   1 -10   8       75.78       73.21      1.49 o 
   2 -10   8       97.25       95.27      1.63 o 
   3 -10   8       81.47       96.16      1.72 o 
   4 -10   8       34.52       36.66      1.37 o 
   5 -10   8       22.13       17.46      1.44 o 
   6 -10   8        1.00        0.00      1.17 o 
   7 -10   8       45.36       48.45      2.29 o 
   8 -10   8        3.14        4.13      1.74 o 
  -8  -9   8       24.94       27.28      2.14 o 
  -7  -9   8       12.96       12.14      1.69 o 
  -6  -9   8        0.69        0.21      1.64 o 
  -5  -9   8       11.02        8.06      1.15 o 
  -4  -9   8        1.62        0.56      0.68 o 
  -3  -9   8       22.01       16.24      0.79 o 
  -2  -9   8      136.69      125.65      2.01 o 
  -1  -9   8      958.34      896.11     10.42 o 
   0  -9   8       88.71       85.31      1.71 o 
   1  -9   8      351.96      392.51      4.62 o 
   2  -9   8      164.50      181.58      2.59 o 
   3  -9   8      473.83      493.57      4.84 o 
   4  -9   8        0.30        0.11      0.73 o 
   5  -9   8       36.87       28.38      1.57 o 
   6  -9   8        9.46       10.75      1.34 o 
   7  -9   8        1.99        2.89      1.66 o 
   8  -9   8       51.38       60.38      2.95 o 
  -9  -8   8        0.06        1.44      2.03 o 
  -8  -8   8       19.94       17.57      1.89 o 
  -7  -8   8        1.15        0.93      1.37 o 
  -6  -8   8        1.20        0.00      1.13 o 
  -5  -8   8      114.72      126.84      2.54 o 
  -4  -8   8       74.58       73.68      1.55 o 
  -3  -8   8       21.06       26.76      1.05 o 
  -2  -8   8      287.15      285.07      3.55 o 
  -1  -8   8      811.07     1050.63     12.44 o 
   0  -8   8      247.56      251.95      3.19 o 
   1  -8   8     2064.76     2314.46     23.71 o 
   2  -8   8      742.57      763.04      7.56 o 
   3  -8   8      954.88     1046.34      9.56 o 
   4  -8   8      150.69      146.88      2.41 o 
   5  -8   8       62.82       66.94      2.18 o 
   6  -8   8       15.80       12.81      1.28 o 
   7  -8   8       16.65       21.80      1.54 o 
   8  -8   8       22.10       27.64      2.11 o 
  -9  -7   8        0.39        0.00      1.84 o 
  -8  -7   8        0.73        0.51      2.78 o 
  -7  -7   8        7.21       10.65      1.49 o 
  -6  -7   8        1.65        0.41      1.13 o 
  -5  -7   8       15.86       14.26      1.02 o 
  -4  -7   8        9.15       10.02      0.70 o 
  -3  -7   8      272.83      264.08      3.60 o 
  -2  -7   8       75.02       74.53      1.37 o 
  -1  -7   8      998.09     1000.83     10.62 o 
   0  -7   8        7.27        8.55      0.63 o 
   1  -7   8     1322.32     1441.11     14.22 o 
   2  -7   8       32.05       36.97      0.93 o 
   3  -7   8       54.81       45.90      0.93 o 
   4  -7   8       34.09       40.54      1.16 o 
   5  -7   8       10.66        8.96      0.96 o 
   6  -7   8       11.51       14.97      1.20 o 
   7  -7   8       96.29      107.48      2.65 o 
   8  -7   8        2.91        7.03      1.58 o 
  -9  -6   8        0.74        0.00      2.02 o 
  -8  -6   8       20.23       22.77      1.84 o 
  -7  -6   8       27.95       32.59      1.86 o 
  -6  -6   8        0.00        0.00      1.09 o 
  -5  -6   8       73.63       79.21      1.76 o 
  -4  -6   8       71.82       84.41      1.57 o 
  -3  -6   8      576.37      633.93      6.97 o 
  -2  -6   8     3797.58     4210.72     40.54 o 
  -1  -6   8     2604.42     2925.44     29.77 o 
   0  -6   8     1575.83     1630.28     16.01 o 
   1  -6   8     1587.51     1845.00     16.93 o 
   2  -6   8     2116.99     2236.27     21.02 o 
   3  -6   8      162.02      177.10      2.34 o 
   4  -6   8       51.59       49.35      1.36 o 
   5  -6   8       10.56       11.70      0.92 o 
   6  -6   8       40.76       39.97      2.27 o 
   7  -6   8       75.76       84.49      2.75 o 
   8  -6   8        0.51        0.00      1.42 o 
  -9  -5   8        0.00        0.00      1.74 o 
  -8  -5   8        8.50        7.19      1.52 o 
  -7  -5   8       35.83       39.33      2.30 o 
  -6  -5   8       17.75       17.55      1.47 o 
  -5  -5   8      125.56      125.37      2.22 o 
  -4  -5   8       81.16       91.01      1.64 o 
  -3  -5   8       33.03       31.48      1.04 o 
  -2  -5   8      202.47      211.50      2.79 o 
  -1  -5   8      542.72      550.00      5.69 o 
   0  -5   8        2.55        0.10      0.40 o 
   1  -5   8      652.07      692.98      6.65 o 
   2  -5   8       66.45       44.26      1.02 o 
   3  -5   8       47.29       46.29      1.14 o 
   4  -5   8       62.63       56.51      1.19 o 
   5  -5   8        6.35        3.98      0.77 o 
   6  -5   8        5.13        4.86      1.29 o 
   7  -5   8       48.96       43.43      2.13 o 
   8  -5   8        1.49        0.21      1.30 o 
  -9  -4   8        0.03        0.00      1.41 o 
  -8  -4   8        3.54        3.47      1.49 o 
  -7  -4   8       34.24       38.28      1.88 o 
  -6  -4   8      118.39      120.02      2.90 o 
  -5  -4   8       29.43       28.10      1.01 o 
  -4  -4   8      768.61      762.58      7.83 o 
  -3  -4   8       79.43       78.37      1.29 o 
  -2  -4   8        1.73        0.00      0.72 o 
  -1  -4   8        0.08        0.00      0.40 o 
   0  -4   8      467.75      520.22      5.74 o 
   1  -4   8      124.51      130.55      1.98 o 
   2  -4   8      166.64      192.62      2.12 o 
   3  -4   8       35.16       34.90      1.00 o 
   4  -4   8       42.51       46.45      1.23 o 
   5  -4   8        9.95       10.63      1.02 o 
   6  -4   8        6.85        6.57      1.01 o 
   7  -4   8       65.93       65.85      2.62 o 
   8  -4   8        0.00        0.00      1.60 o 
  -9  -3   8        3.01        3.29      1.53 o 
  -8  -3   8       91.84       89.55      2.85 o 
  -7  -3   8       33.37       29.26      1.67 o 
  -6  -3   8      263.30      263.17      4.82 o 
  -5  -3   8       72.27       73.06      1.79 o 
  -4  -3   8      111.70      124.42      1.88 o 
  -3  -3   8       68.64       63.55      1.15 o 
  -2  -3   8      132.76      150.60      1.98 o 
  -1  -3   8      344.75      377.83      4.07 o 
   0  -3   8      159.94      191.33      2.34 o 
   1  -3   8     2531.46     2628.35     25.71 o 
   2  -3   8      533.80      551.37      5.58 o 
   3  -3   8        2.20        1.77      0.54 o 
   4  -3   8       17.95       18.01      1.09 o 
   5  -3   8      134.18      135.51      2.43 o 
   6  -3   8        1.01        0.00      0.93 o 
   7  -3   8       16.78       13.96      1.50 o 
   8  -3   8        4.12        3.28      1.69 o 
  -9  -2   8       16.90       18.51      1.73 o 
  -8  -2   8       46.42       47.63      2.27 o 
  -7  -2   8       35.21       34.98      1.78 o 
  -6  -2   8      120.74      108.02      2.80 o 
  -5  -2   8       41.82       41.85      1.12 o 
  -4  -2   8        0.65        0.00      0.45 o 
  -3  -2   8        9.80        4.67      0.49 o 
  -2  -2   8      147.83      138.65      2.02 o 
  -1  -2   8      182.67      165.91      2.11 o 
   0  -2   8      171.58      187.53      2.31 o 
   1  -2   8      112.89      101.18      1.98 o 
   2  -2   8       15.89       12.88      0.67 o 
   3  -2   8       37.07       51.50      1.20 o 
   4  -2   8       37.58       34.85      1.21 o 
   5  -2   8       58.75       59.88      1.74 o 
   6  -2   8        2.18        0.81      0.96 o 
   7  -2   8        0.06        0.00      1.20 o 
   8  -2   8        1.08        1.51      2.64 o 
  -9  -1   8        3.22        3.88      1.52 o 
  -8  -1   8       50.11       54.04      2.45 o 
  -7  -1   8        9.33        8.72      1.45 o 
  -6  -1   8        0.12        0.00      1.02 o 
  -5  -1   8       11.30       17.07      0.72 o 
  -4  -1   8      125.05      149.49      2.09 o 
  -3  -1   8       94.45       99.73      1.69 o 
  -2  -1   8      615.05      657.62      7.19 o 
  -1  -1   8      194.80      209.17      3.26 o 
   0  -1   8      206.49      235.69      2.95 o 
   1  -1   8       29.75       35.47      1.05 o 
   2  -1   8      516.81      556.06      5.65 o 
   3  -1   8      134.05      145.91      2.17 o 
   4  -1   8       42.85       45.55      1.38 o 
   5  -1   8       49.04       47.56      1.64 o 
   6  -1   8       13.06       14.23      1.21 o 
   7  -1   8        1.61        0.58      1.28 o 
   8  -1   8        1.57        0.76      1.77 o 
  -9   0   8        1.83        0.00      1.50 o 
  -8   0   8       14.38       11.35      3.34 o 
  -7   0   8        1.38        1.12      1.45 o 
  -6   0   8       19.09       18.93      1.59 o 
  -5   0   8        2.07        0.86      0.56 o 
  -4   0   8      285.67      294.73      4.47 o 
  -3   0   8      157.64      145.22      3.25 o 
  -2   0   8      407.80      423.80      4.90 o 
  -1   0   8     2229.11     2520.70     25.76 o 
   0   0   8      111.34      107.62      1.75 o 
   1   0   8     2568.43     2779.68     30.55 o 
   2   0   8      227.36      225.36      2.81 o 
   3   0   8      745.36      780.69      9.48 o 
   4   0   8        2.91        2.57      0.87 o 
   5   0   8       10.39       13.24      1.33 o 
   6   0   8        6.50        7.72      1.14 o 
   7   0   8        3.94        4.04      1.39 o 
   8   0   8        0.41        0.00      2.84 o 
  -9   1   8        1.88        0.00      1.86 o 
  -8   1   8        2.29        0.30      1.71 o 
  -7   1   8        4.88        4.87      1.59 o 
  -6   1   8        5.63        3.12      1.20 o 
  -5   1   8       51.83       51.69      1.31 o 
  -4   1   8        1.79        2.11      0.76 o 
  -3   1   8        4.70        9.36      0.75 o 
  -2   1   8      732.54      788.23     10.16 o 
  -1   1   8      125.42      113.25      2.03 o 
   0   1   8      244.61      279.98      3.48 o 
   1   1   8      222.18      238.37      3.14 o 
   2   1   8      199.62      245.87      2.96 o 
   3   1   8       56.24       50.09      1.90 o 
   4   1   8       15.12       13.01      1.06 o 
   5   1   8      146.17      132.32      3.10 o 
   6   1   8        2.17        2.37      1.13 o 
   7   1   8        9.27        7.18      1.56 o 
  -9   2   8        0.90        0.00      1.95 o 
  -8   2   8       16.76       13.42      2.05 o 
  -7   2   8       11.74       10.74      1.74 o 
  -6   2   8       17.57       21.19      1.93 o 
  -5   2   8       70.99       84.35      1.82 o 
  -4   2   8        0.23        0.00      0.60 o 
  -3   2   8      154.72      148.69      3.44 o 
  -2   2   8      170.75      182.17      3.09 o 
  -1   2   8       23.41       24.65      1.62 o 
   0   2   8        0.09        0.00      0.54 o 
   1   2   8      323.06      375.31      4.82 o 
   2   2   8       39.55       35.22      0.99 o 
   3   2   8       50.15       47.05      1.45 o 
   4   2   8       52.95       48.74      2.30 o 
   5   2   8       58.74       58.30      2.24 o 
   6   2   8       15.40       15.89      1.45 o 
   7   2   8        1.18        0.00      2.36 o 
  -9   3   8        5.34        6.36      2.13 o 
  -8   3   8       16.37       11.96      2.08 o 
  -7   3   8       15.57       17.50      1.67 o 
  -6   3   8       22.18       19.38      1.43 o 
  -5   3   8      150.51      147.01      3.02 o 
  -4   3   8      129.04      121.04      2.11 o 
  -3   3   8       55.61       60.11      1.58 o 
  -2   3   8       27.95       24.64      1.36 o 
  -1   3   8      340.72      374.69      5.59 o 
   0   3   8      144.78      156.30      2.56 o 
   1   3   8        4.91        5.72      0.66 o 
   2   3   8       40.08       35.07      1.09 o 
   3   3   8       34.58       35.59      1.40 o 
   4   3   8        2.92        2.26      1.24 o 
   5   3   8       21.60       19.10      1.55 o 
   6   3   8        8.38        6.55      1.96 o 
   7   3   8        4.22        2.93      1.74 o 
  -9   4   8        7.33        8.39      2.24 o 
  -8   4   8       71.45       67.76      2.89 o 
  -7   4   8        1.68        2.49      1.41 o 
  -6   4   8        3.13        0.91      1.14 o 
  -5   4   8       13.75       13.61      1.13 o 
  -4   4   8       97.43      103.18      1.91 o 
  -3   4   8      192.43      187.68      3.02 o 
  -2   4   8      938.57      995.50     10.83 o 
  -1   4   8        8.84       11.36      0.97 o 
   0   4   8        0.13        0.00      0.69 o 
   1   4   8       12.90       13.54      0.80 o 
   2   4   8        0.88        0.43      0.50 o 
   3   4   8        0.23        0.00      0.96 o 
   4   4   8       28.70       39.51      2.51 o 
   5   4   8       15.38       15.88      1.60 o 
   6   4   8        9.11       13.40      1.62 o 
   7   4   8       35.58       33.70      2.51 o 
  -9   5   8        0.24        0.00      1.77 o 
  -8   5   8       39.97       34.14      2.31 o 
  -7   5   8        0.67        0.00      1.35 o 
  -6   5   8        0.86        0.00      1.44 o 
  -5   5   8        0.00        0.00      0.93 o 
  -4   5   8        8.38        4.11      0.92 o 
  -3   5   8      229.45      228.66      3.55 o 
  -2   5   8      375.35      379.18      5.13 o 
  -1   5   8        0.35        0.46      0.79 o 
   0   5   8       32.74       34.84      1.40 o 
   1   5   8       32.70       36.25      1.21 o 
   2   5   8       58.64       54.34      1.71 o 
   3   5   8       46.87       46.97      1.94 o 
   4   5   8       17.92       20.25      1.71 o 
   5   5   8       22.02       26.02      2.41 o 
   6   5   8        4.04        6.41      1.60 o 
  -9   6   8        0.01        0.00      1.81 o 
  -8   6   8       21.81       18.49      2.07 o 
  -7   6   8        0.01        0.00      1.53 o 
  -6   6   8        0.15        0.00      1.46 o 
  -5   6   8        2.02        0.00      1.26 o 
  -4   6   8      273.89      257.93      3.98 o 
  -3   6   8       39.72       34.82      1.44 o 
  -2   6   8      118.05      106.94      2.35 o 
  -1   6   8       43.38       37.66      1.63 o 
   0   6   8       62.49       58.42      1.94 o 
   1   6   8       44.07       40.80      1.48 o 
   2   6   8       37.15       32.86      2.92 o 
   3   6   8        1.99        0.00      1.36 o 
   4   6   8       45.99       55.58      2.55 o 
   5   6   8       32.11       34.94      2.14 o 
   6   6   8        0.85        0.00      1.57 o 
  -8   7   8        3.15        1.00      1.82 o 
  -7   7   8        6.18        4.26      1.71 o 
  -6   7   8        1.09        0.00      1.35 o 
  -5   7   8        5.08        4.25      1.48 o 
  -4   7   8       69.60       60.45      2.00 o 
  -3   7   8      358.28      354.90      5.87 o 
  -2   7   8      117.33      116.98      3.40 o 
  -1   7   8       39.95       43.37      2.27 o 
   0   7   8      495.72      531.21      7.63 o 
   1   7   8      265.76      289.71      4.30 o 
   2   7   8      310.00      340.63      5.75 o 
   3   7   8       48.04       59.28      3.47 o 
   4   7   8      105.59      114.70      3.57 o 
   5   7   8       41.12       45.21      2.44 o 
   6   7   8       10.73       10.98      1.97 o 
  -8   8   8        0.32        0.00      1.84 o 
  -7   8   8        0.39        0.00      1.67 o 
  -6   8   8        0.41        3.00      1.72 o 
  -5   8   8       37.92       35.50      2.56 o 
  -4   8   8      102.39      101.39      2.55 o 
  -3   8   8      162.66      157.15      4.13 o 
  -2   8   8      102.97      101.95      3.10 o 
  -1   8   8      158.66      154.18      4.41 o 
   0   8   8      473.07      500.97      7.58 o 
   1   8   8       45.50       45.50      2.27 o 
   2   8   8      173.18      199.50      4.20 o 
   3   8   8        1.50        2.61      1.67 o 
   4   8   8      119.93      140.40      4.15 o 
   5   8   8        1.20        0.00      1.66 o 
  -8   9   8        1.48        1.70      1.97 o 
  -7   9   8        0.10        0.41      1.90 o 
  -6   9   8        1.62        0.53      1.51 o 
  -5   9   8        0.01        0.23      1.46 o 
  -4   9   8        3.94        5.93      1.35 o 
  -3   9   8        1.17        1.55      1.15 o 
  -2   9   8       71.51       74.76      2.65 o 
  -1   9   8      333.30      369.47      6.22 o 
   0   9   8       75.20       74.42      2.52 o 
   1   9   8       74.90       84.58      2.68 o 
   2   9   8      110.57      117.96      3.47 o 
   3   9   8        0.91        0.00      1.69 o 
   4   9   8       19.51       17.28      2.17 o 
   5   9   8        0.47        0.00      1.75 o 
  -7  10   8        0.03        0.00      1.97 o 
  -6  10   8        0.65        0.00      1.80 o 
  -5  10   8        2.18        0.03      1.74 o 
  -4  10   8       11.78       16.58      1.60 o 
  -3  10   8        0.56        1.76      1.15 o 
  -2  10   8        8.48        5.66      1.21 o 
  -1  10   8       15.02       14.94      1.36 o 
   0  10   8       49.00       52.55      2.47 o 
   1  10   8       15.90       12.12      3.01 o 
   2  10   8        0.55        0.00      1.53 o 
   3  10   8        0.87        0.00      1.73 o 
   4  10   8       14.90       15.98      2.23 o 
  -7  11   8        3.00        0.10      2.24 o 
  -6  11   8        4.47        5.52      2.43 o 
  -5  11   8        3.15        2.18      1.70 o 
  -4  11   8       64.52       66.59      2.92 o 
  -3  11   8        2.77        4.85      1.91 o 
  -2  11   8        0.82        0.00      1.16 o 
  -1  11   8        6.44        6.52      1.43 o 
   0  11   8       50.45       59.02      2.74 o 
   1  11   8       13.83       15.71      1.92 o 
   2  11   8       23.41       27.95      2.58 o 
   3  11   8        2.46        3.85      3.11 o 
   4  11   8       15.42       14.06      2.63 o 
  -6  12   8        1.21        1.52      2.18 o 
  -5  12   8        0.35        0.00      2.24 o 
  -4  12   8       32.38       26.88      2.25 o 
  -3  12   8        1.42        3.25      1.44 o 
  -2  12   8        0.61        0.00      1.22 o 
  -1  12   8        3.09        3.30      1.39 o 
   0  12   8        2.69        0.00      1.59 o 
   1  12   8        0.01        0.00      2.07 o 
   2  12   8        9.51       12.60      2.41 o 
   3  12   8        0.26        0.93      2.17 o 
  -6  13   8        9.83        6.09      2.43 o 
  -5  13   8        0.01        0.00      1.84 o 
  -4  13   8       45.59       43.78      2.69 o 
  -3  13   8        0.00        0.71      1.52 o 
  -2  13   8        0.09        0.00      1.40 o 
  -1  13   8        2.59        1.83      1.71 o 
   0  13   8        1.88        0.00      1.63 o 
   1  13   8       10.74       17.52      2.21 o 
   2  13   8        5.40        7.56      3.03 o 
  -5  14   8        9.02        6.87      2.13 o 
  -4  14   8       12.32       14.29      2.26 o 
  -3  14   8        6.24        2.00      1.90 o 
  -2  14   8        0.04        0.00      1.80 o 
  -1  14   8        0.65        0.00      1.71 o 
   0  14   8        1.41        2.45      1.91 o 
   1  14   8        1.24        1.32      2.23 o 
  -4  15   8        0.33        0.00      2.35 o 
  -3  15   8        5.50        1.60      2.39 o 
  -2  15   8        1.71        0.00      2.20 o 
  -1  15   8        1.69        3.03      1.96 o 
   0  15   8        0.40        0.00      2.16 o 
   1 -23   9       14.32       19.60      2.84 o 
  -2 -22   9        3.58        5.50      2.33 o 
  -1 -22   9        2.72        0.00      1.82 o 
   0 -22   9        0.38        0.00      2.15 o 
   1 -22   9        1.19        2.36      2.62 o 
   2 -22   9        0.04        0.00      1.86 o 
   3 -22   9        0.03        2.03      2.07 o 
  -3 -21   9        5.05        3.21      2.32 o 
  -2 -21   9        0.08        0.00      2.11 o 
  -1 -21   9        0.18        0.00      1.70 o 
   0 -21   9        0.11        0.00      1.64 o 
   1 -21   9        6.82        8.02      1.66 o 
   2 -21   9        0.14        0.00      1.69 o 
   3 -21   9        0.76        0.00      1.73 o 
   4 -21   9        1.91        0.00      2.25 o 
  -4 -20   9        7.52        6.43      2.37 o 
  -3 -20   9        0.01        0.33      1.77 o 
  -2 -20   9       15.55       18.95      2.10 o 
  -1 -20   9        0.03        1.03      1.63 o 
   0 -20   9        2.06        0.00      1.38 o 
   1 -20   9        1.29        0.00      1.39 o 
   2 -20   9        0.87        0.00      1.57 o 
   3 -20   9        0.00        0.00      1.68 o 
   4 -20   9        3.02        0.08      2.10 o 
   5 -20   9        1.57        0.00      2.17 o 
  -5 -19   9        0.28        0.43      2.17 o 
  -4 -19   9        2.27        5.82      2.20 o 
  -3 -19   9        1.40        0.00      1.56 o 
  -2 -19   9        3.04        3.92      1.67 o 
  -1 -19   9        0.51        0.18      1.32 o 
   0 -19   9        0.09        0.00      1.14 o 
   1 -19   9        3.19        3.02      1.37 o 
   2 -19   9       16.94       25.23      2.11 o 
   3 -19   9       20.00       19.15      2.05 o 
   4 -19   9        0.62        1.14      2.06 o 
   5 -19   9       11.19        6.66      2.37 o 
  -5 -18   9        1.30        1.74      2.06 o 
  -4 -18   9        1.55        0.13      1.80 o 
  -3 -18   9        7.77       10.51      2.55 o 
  -2 -18   9        0.04        0.00      1.48 o 
  -1 -18   9        0.29        0.00      1.20 o 
   0 -18   9        2.53        0.00      1.09 o 
   1 -18   9        3.65        3.36      1.44 o 
   2 -18   9       15.72       18.10      1.63 o 
   3 -18   9       82.30       87.77      3.24 o 
   4 -18   9        9.93       10.23      1.96 o 
   5 -18   9       66.07       75.86      3.87 o 
   6 -18   9        8.67       12.61      2.22 o 
  -6 -17   9        6.49        6.32      2.20 o 
  -5 -17   9        0.15        1.61      1.90 o 
  -4 -17   9       12.99       10.36      2.07 o 
  -3 -17   9        6.90        7.18      1.64 o 
  -2 -17   9        4.09        7.01      1.34 o 
  -1 -17   9       11.31        8.25      1.36 o 
   0 -17   9        4.90        1.92      1.14 o 
   1 -17   9        1.52        3.82      1.20 o 
   2 -17   9       24.46       27.20      1.77 o 
   3 -17   9       53.22       56.40      4.05 o 
   4 -17   9       23.36       28.73      2.20 o 
   5 -17   9      105.74      114.86      4.26 o 
   6 -17   9        2.75        4.42      1.95 o 
  -6 -16   9        1.06        0.00      1.86 o 
  -5 -16   9       13.19       14.78      2.11 o 
  -4 -16   9        1.75        0.69      1.46 o 
  -3 -16   9       88.11       88.47      3.05 o 
  -2 -16   9       96.32       88.96      2.67 o 
  -1 -16   9       17.90       17.25      1.33 o 
   0 -16   9      280.36      268.62      4.35 o 
   1 -16   9        1.88       11.90      1.66 o 
   2 -16   9        2.93        7.47      2.55 o 
   3 -16   9       10.77       20.13      1.98 o 
   4 -16   9       65.81       76.87      3.16 o 
   5 -16   9        5.18        7.64      2.06 o 
   6 -16   9       28.25       29.48      2.30 o 
   7 -16   9        0.14        0.00      1.83 o 
  -7 -15   9        0.00        0.00      1.92 o 
  -6 -15   9        0.39        0.05      1.78 o 
  -5 -15   9        4.73        1.62      1.79 o 
  -4 -15   9        6.53        5.04      1.57 o 
  -3 -15   9        3.76        6.11      1.50 o 
  -2 -15   9        4.76        3.62      1.13 o 
  -1 -15   9      125.16      127.17      2.77 o 
   0 -15   9        8.39       14.23      1.34 o 
   1 -15   9      449.94      439.24      6.07 o 
   2 -15   9      169.57      182.40      3.58 o 
   3 -15   9      979.28     1023.58     15.21 o 
   4 -15   9       23.67       30.62      2.01 o 
   5 -15   9       32.61       34.46      2.25 o 
   6 -15   9       12.20       14.50      1.93 o 
   7 -15   9        6.50        7.76      1.91 o 
  -7 -14   9        0.81        0.00      1.79 o 
  -6 -14   9        4.08        0.90      1.78 o 
  -5 -14   9       14.03       14.12      2.02 o 
  -4 -14   9      115.46      109.80      3.30 o 
  -3 -14   9       12.75       17.44      1.49 o 
  -2 -14   9      625.82      604.41      7.78 o 
  -1 -14   9        0.19        4.69      1.28 o 
   0 -14   9      465.46      439.74      6.00 o 
   1 -14   9        7.20        8.51      1.13 o 
   2 -14   9       14.11       11.36      1.19 o 
   3 -14   9        0.00        0.38      1.14 o 
   4 -14   9       67.16       72.48      2.72 o 
   5 -14   9       59.27       61.82      2.77 o 
   6 -14   9        1.80        2.89      1.56 o 
   7 -14   9       20.52       23.86      2.09 o 
  -7 -13   9        0.94        0.26      1.79 o 
  -6 -13   9       33.96       33.25      2.41 o 
  -5 -13   9       15.68       16.08      2.00 o 
  -4 -13   9      134.37      134.17      3.50 o 
  -3 -13   9       54.97       58.80      1.94 o 
  -2 -13   9      482.92      472.38      6.25 o 
  -1 -13   9      162.06      167.42      3.00 o 
   0 -13   9        0.69        0.00      0.85 o 
   1 -13   9      183.73      199.79      3.26 o 
   2 -13   9       60.24       62.09      1.82 o 
   3 -13   9       23.21       24.93      1.36 o 
   4 -13   9       29.11       32.29      1.60 o 
   5 -13   9        7.34        4.99      1.44 o 
   6 -13   9        4.47        6.70      1.78 o 
   7 -13   9        0.98        1.02      1.53 o 
  -8 -12   9        6.25        6.96      1.96 o 
  -7 -12   9        0.00        0.70      1.74 o 
  -6 -12   9      180.11      197.58      5.03 o 
  -5 -12   9       61.93       58.66      2.93 o 
  -4 -12   9      633.93      618.87      9.67 o 
  -3 -12   9        9.12       12.20      1.09 o 
  -2 -12   9      559.14      543.69      6.91 o 
  -1 -12   9        0.00        0.00      0.77 o 
   0 -12   9      228.31      220.98      3.39 o 
   1 -12   9      124.59      122.50      2.32 o 
   2 -12   9       50.00       46.51      1.51 o 
   3 -12   9        9.28        9.29      0.77 o 
   4 -12   9       56.86       58.72      2.05 o 
   5 -12   9       43.62       44.74      2.22 o 
   6 -12   9        0.32        0.00      1.28 o 
   7 -12   9        5.82        6.40      1.54 o 
  -8 -11   9       45.56       51.33      2.83 o 
  -7 -11   9       28.36       30.84      3.02 o 
  -6 -11   9      131.75      131.33      3.95 o 
  -5 -11   9       16.87       14.52      1.54 o 
  -4 -11   9       17.02       17.16      1.30 o 
  -3 -11   9        2.71        1.84      0.74 o 
  -2 -11   9        6.49        6.72      0.86 o 
  -1 -11   9      383.95      382.85      6.36 o 
   0 -11   9       37.07       37.07      1.30 o 
   1 -11   9       28.45       27.13      1.08 o 
   2 -11   9        6.92        6.42      0.67 o 
   3 -11   9        0.00        0.00      0.54 o 
   4 -11   9       21.29       21.44      1.31 o 
   5 -11   9        4.69        4.02      1.28 o 
   6 -11   9       20.56       22.22      1.66 o 
   7 -11   9       21.22       20.00      1.73 o 
   8 -11   9        0.17        2.57      2.72 o 
  -8 -10   9       64.74       71.73      3.28 o 
  -7 -10   9       45.62       56.44      2.83 o 
  -6 -10   9       46.28       43.40      2.34 o 
  -5 -10   9       11.52       11.10      1.39 o 
  -4 -10   9       18.81       16.95      0.94 o 
  -3 -10   9       10.60        9.74      0.80 o 
  -2 -10   9      185.70      199.47      3.06 o 
  -1 -10   9       53.09       50.30      1.60 o 
   0 -10   9       30.13       37.53      1.26 o 
   1 -10   9      191.04      174.12      2.78 o 
   2 -10   9       77.91       79.99      2.13 o 
   3 -10   9       88.63       81.53      1.59 o 
   4 -10   9      119.13      125.93      2.67 o 
   5 -10   9       93.64       87.95      2.66 o 
   6 -10   9        0.97        2.02      1.25 o 
   7 -10   9       25.12       31.13      3.38 o 
   8 -10   9        8.22       12.27      1.98 o 
  -8  -9   9       28.53       31.78      2.31 o 
  -7  -9   9        8.92        8.92      1.71 o 
  -6  -9   9        2.25        0.71      1.37 o 
  -5  -9   9       27.99       28.64      1.58 o 
  -4  -9   9       24.32       21.46      1.13 o 
  -3  -9   9        0.03        0.00      0.58 o 
  -2  -9   9       69.32       67.67      1.50 o 
  -1  -9   9      107.14      107.70      2.02 o 
   0  -9   9       81.22       72.94      1.60 o 
   1  -9   9      389.72      430.31      5.04 o 
   2  -9   9       67.33       64.42      1.42 o 
   3  -9   9        4.57        7.42      0.58 o 
   4  -9   9       67.89       69.08      1.76 o 
   5  -9   9       13.84       13.54      1.35 o 
   6  -9   9       28.26       26.34      2.73 o 
   7  -9   9       49.52       52.01      2.45 o 
   8  -9   9       12.78       12.80      3.11 o 
  -9  -8   9        2.38        0.00      2.05 o 
  -8  -8   9        0.03        0.00      1.59 o 
  -7  -8   9        1.53        1.22      1.83 o 
  -6  -8   9       17.34       17.28      1.63 o 
  -5  -8   9        0.97        1.33      1.06 o 
  -4  -8   9      200.78      189.05      2.89 o 
  -3  -8   9        9.37        6.36      0.66 o 
  -2  -8   9        0.22        0.18      0.55 o 
  -1  -8   9        5.64        2.31      0.64 o 
   0  -8   9      651.16      759.43      8.93 o 
   1  -8   9      453.17      456.53      4.99 o 
   2  -8   9     1618.39     1738.18     16.51 o 
   3  -8   9      636.54      648.24      6.16 o 
   4  -8   9      359.61      357.97      4.82 o 
   5  -8   9       33.22       30.33      1.57 o 
   6  -8   9        6.28       10.55      1.71 o 
   7  -8   9      179.64      186.53      4.05 o 
   8  -8   9        1.29        1.26      1.61 o 
  -9  -7   9        8.51        8.37      2.15 o 
  -8  -7   9        8.75        5.93      1.70 o 
  -7  -7   9        0.01        0.67      1.34 o 
  -6  -7   9        5.89        5.95      1.34 o 
  -5  -7   9       73.17       71.36      1.97 o 
  -4  -7   9      158.20      156.25      2.32 o 
  -3  -7   9       44.14       54.14      1.32 o 
  -2  -7   9      526.53      587.64      6.20 o 
  -1  -7   9      392.77      427.62      5.37 o 
   0  -7   9      190.68      212.32      2.66 o 
   1  -7   9       80.64       93.67      1.59 o 
   2  -7   9        8.94        6.00      0.57 o 
   3  -7   9       22.92       23.09      0.82 o 
   4  -7   9        1.02        0.00      0.67 o 
   5  -7   9        2.32        1.07      1.02 o 
   6  -7   9      119.25      122.37      3.22 o 
   7  -7   9       46.36       47.22      2.21 o 
   8  -7   9        2.19        3.32      1.62 o 
  -9  -6   9        2.48        0.00      1.58 o 
  -8  -6   9        0.16        0.00      1.67 o 
  -7  -6   9       14.30       13.85      1.64 o 
  -6  -6   9        0.69        1.69      1.20 o 
  -5  -6   9       64.30       61.04      1.55 o 
  -4  -6   9       78.88       90.19      1.56 o 
  -3  -6   9      217.43      237.28      3.18 o 
  -2  -6   9      505.57      539.95      6.08 o 
  -1  -6   9       43.19       62.43      1.52 o 
   0  -6   9     1741.60     1865.84     18.31 o 
   1  -6   9        0.94        1.38      0.53 o 
   2  -6   9      278.74      257.48      3.21 o 
   3  -6   9       27.18       29.79      0.99 o 
   4  -6   9       10.87        9.12      0.81 o 
   5  -6   9      123.38      120.59      2.82 o 
   6  -6   9        0.03        0.00      1.05 o 
   7  -6   9       72.94       68.53      2.78 o 
   8  -6   9        4.35        3.28      1.56 o 
  -9  -5   9        0.90        2.84      1.99 o 
  -8  -5   9        8.46        9.48      1.67 o 
  -7  -5   9       30.42       32.07      1.95 o 
  -6  -5   9        2.90        4.04      1.23 o 
  -5  -5   9       14.99       16.63      0.97 o 
  -4  -5   9      348.99      382.95      4.24 o 
  -3  -5   9      279.02      280.62      3.50 o 
  -2  -5   9      515.24      563.40      6.30 o 
  -1  -5   9      963.92     1025.84     11.76 o 
   0  -5   9      316.26      347.12      4.13 o 
   1  -5   9      689.93      818.16      7.81 o 
   2  -5   9       46.95       32.37      0.97 o 
   3  -5   9       12.13       16.11      0.76 o 
   4  -5   9       18.35       18.94      0.93 o 
   5  -5   9      162.11      158.20      3.14 o 
   6  -5   9       17.52       17.58      1.30 o 
   7  -5   9       23.99       21.40      1.76 o 
   8  -5   9        0.21        0.00      3.12 o 
  -9  -4   9        1.62        0.82      1.85 o 
  -8  -4   9        0.23        0.32      1.45 o 
  -7  -4   9       48.41       51.82      2.27 o 
  -6  -4   9       38.27       42.02      1.92 o 
  -5  -4   9        0.52        0.64      0.51 o 
  -4  -4   9      540.64      558.39      5.59 o 
  -3  -4   9       68.28       75.43      1.38 o 
  -2  -4   9     2050.19     2174.15     22.33 o 
  -1  -4   9      310.32      333.90      4.32 o 
   0  -4   9      722.94      754.91      7.73 o 
   1  -4   9        9.47        8.47      0.60 o 
   2  -4   9      204.84      223.36      2.70 o 
   3  -4   9        2.72        1.60      0.56 o 
   4  -4   9        1.28        2.77      0.70 o 
   5  -4   9       86.32       93.61      2.40 o 
   6  -4   9        1.38        0.36      1.03 o 
   7  -4   9        5.14        2.86      1.44 o 
   8  -4   9        2.84        2.15      1.78 o 
  -9  -3   9       14.67       15.84      2.54 o 
  -8  -3   9       17.01       22.37      1.78 o 
  -7  -3   9       22.05       31.21      1.76 o 
  -6  -3   9       91.94       95.77      2.68 o 
  -5  -3   9        0.91        0.43      0.51 o 
  -4  -3   9        1.62        0.00      0.55 o 
  -3  -3   9       58.97       56.30      1.20 o 
  -2  -3   9      240.73      235.03      3.08 o 
  -1  -3   9        0.32        0.00      0.51 o 
   0  -3   9        0.31        0.00      0.53 o 
   1  -3   9      561.01      557.28      6.16 o 
   2  -3   9      113.32      113.12      1.61 o 
   3  -3   9       13.88       13.53      0.75 o 
   4  -3   9        0.23        0.14      0.77 o 
   5  -3   9       21.93       14.75      1.32 o 
   6  -3   9        4.95        3.11      1.11 o 
   7  -3   9       22.38       20.35      3.42 o 
   8  -3   9        0.04        0.00      2.99 o 
  -9  -2   9       19.80       26.15      1.98 o 
  -8  -2   9       23.51       27.11      1.93 o 
  -7  -2   9        1.03        2.42      1.23 o 
  -6  -2   9       15.96       11.89      1.18 o 
  -5  -2   9       47.70       49.35      1.17 o 
  -4  -2   9      314.93      286.80      3.67 o 
  -3  -2   9      181.53      194.51      2.50 o 
  -2  -2   9      115.10      113.52      1.87 o 
  -1  -2   9        9.55       14.48      0.79 o 
   0  -2   9      129.97      113.83      1.82 o 
   1  -2   9       69.97       62.16      1.34 o 
   2  -2   9      384.94      398.16      4.24 o 
   3  -2   9      271.44      281.64      3.75 o 
   4  -2   9        2.60        3.76      0.88 o 
   5  -2   9       49.51       44.81      1.99 o 
   6  -2   9        0.24        0.00      1.04 o 
   7  -2   9       23.83       22.22      2.41 o 
  -9  -1   9       25.74       19.44      1.95 o 
  -8  -1   9       11.62       10.85      2.03 o 
  -7  -1   9        8.14        4.93      1.32 o 
  -6  -1   9       81.30       82.87      2.26 o 
  -5  -1   9       69.54       75.84      1.51 o 
  -4  -1   9       25.00       22.27      0.95 o 
  -3  -1   9        0.02        0.45      0.56 o 
  -2  -1   9        6.04        5.84      0.94 o 
  -1  -1   9      416.51      415.32      5.24 o 
   0  -1   9     1466.70     1622.43     16.84 o 
   1  -1   9       10.27        8.16      0.58 o 
   2  -1   9       93.61       99.58      1.55 o 
   3  -1   9        8.02        7.00      0.74 o 
   4  -1   9      153.23      147.92      2.86 o 
   5  -1   9        4.46        0.97      1.07 o 
   6  -1   9       13.54       12.80      1.30 o 
   7  -1   9        0.11        0.19      1.38 o 
  -9   0   9        7.54        5.27      1.94 o 
  -8   0   9        0.60        0.00      1.48 o 
  -7   0   9        4.77        4.37      1.56 o 
  -6   0   9        0.22        0.00      1.16 o 
  -5   0   9       44.59       41.14      1.46 o 
  -4   0   9      164.66      167.72      3.01 o 
  -3   0   9       87.06       95.44      1.88 o 
  -2   0   9        2.29        1.95      0.68 o 
  -1   0   9      657.11      695.49      8.28 o 
   0   0   9      308.94      305.72      3.76 o 
   1   0   9      373.35      420.37      5.28 o 
   2   0   9       18.01       17.77      0.76 o 
   3   0   9       95.70      109.53      2.21 o 
   4   0   9       54.85       47.14      1.97 o 
   5   0   9       84.49       71.56      2.38 o 
   6   0   9        0.23        0.64      1.11 o 
   7   0   9        0.30        0.00      1.94 o 
  -9   1   9        3.72        5.28      1.74 o 
  -8   1   9       12.12        9.22      2.08 o 
  -7   1   9        3.31        3.14      1.63 o 
  -6   1   9       38.49       39.01      1.91 o 
  -5   1   9       25.65       27.49      1.23 o 
  -4   1   9        3.47        4.11      0.76 o 
  -3   1   9       28.87       31.26      1.32 o 
  -2   1   9       32.83       37.67      1.89 o 
  -1   1   9      653.40      703.09      8.40 o 
   0   1   9      108.17      128.79      2.04 o 
   1   1   9      257.25      287.58      3.92 o 
   2   1   9      507.13      575.64      6.46 o 
   3   1   9      273.00      262.13      4.32 o 
   4   1   9       42.12       40.34      1.90 o 
   5   1   9       12.98       14.96      1.46 o 
   6   1   9        8.11        7.50      1.67 o 
   7   1   9        2.87        0.00      1.52 o 
  -9   2   9        0.86        1.60      1.97 o 
  -8   2   9        7.60        5.57      2.00 o 
  -7   2   9        0.19        0.25      1.57 o 
  -6   2   9       30.06       25.21      2.51 o 
  -5   2   9      162.33      168.22      3.15 o 
  -4   2   9       40.58       38.12      1.38 o 
  -3   2   9       40.07       45.60      1.65 o 
  -2   2   9       41.41       48.08      1.59 o 
  -1   2   9       31.17       33.42      1.22 o 
   0   2   9       15.64       15.46      0.85 o 
   1   2   9        1.88        1.72      0.60 o 
   2   2   9       25.67       26.86      1.07 o 
   3   2   9       43.41       44.86      1.78 o 
   4   2   9       33.80       31.20      1.71 o 
   5   2   9       30.26       27.48      1.70 o 
   6   2   9        0.81        0.00      1.27 o 
   7   2   9        3.20        0.24      2.08 o 
  -9   3   9        4.58        0.00      2.03 o 
  -8   3   9        0.26        0.70      1.88 o 
  -7   3   9        4.19        1.53      1.72 o 
  -6   3   9        2.08        0.00      1.29 o 
  -5   3   9        7.73        8.01      1.36 o 
  -4   3   9        0.29        0.00      0.76 o 
  -3   3   9        0.44        0.65      1.09 o 
  -2   3   9      140.31      163.48      3.05 o 
  -1   3   9      300.88      326.94      4.92 o 
   0   3   9      161.02      162.75      2.66 o 
   1   3   9        7.06        4.64      0.69 o 
   2   3   9       83.98       76.61      1.79 o 
   3   3   9      359.77      348.98      5.54 o 
   4   3   9        4.38        3.42      1.30 o 
   5   3   9        1.34        0.36      1.60 o 
   6   3   9        3.36        0.66      1.42 o 
   7   3   9        2.39        1.88      3.11 o 
  -9   4   9        0.05        2.32      2.13 o 
  -8   4   9        0.60        0.20      1.98 o 
  -7   4   9        7.53        6.50      1.58 o 
  -6   4   9        0.37        0.00      1.74 o 
  -5   4   9       25.29       24.46      1.57 o 
  -4   4   9       29.73       27.14      1.28 o 
  -3   4   9       85.72       90.41      2.09 o 
  -2   4   9        0.17        0.00      0.86 o 
  -1   4   9        5.45        5.71      0.90 o 
   0   4   9        0.05        0.00      0.67 o 
   1   4   9        4.66        4.48      0.74 o 
   2   4   9       13.47       15.30      1.41 o 
   3   4   9       36.29       38.12      2.22 o 
   4   4   9       38.02       36.37      1.98 o 
   5   4   9        0.53        1.35      1.40 o 
   6   4   9        1.27        0.00      1.46 o 
  -9   5   9       11.29       16.86      2.60 o 
  -8   5   9        0.29        0.00      2.05 o 
  -7   5   9       38.48       38.97      2.74 o 
  -6   5   9        0.09        0.00      1.29 o 
  -5   5   9        0.02        0.00      1.24 o 
  -4   5   9       58.82       51.69      1.80 o 
  -3   5   9      179.92      176.06      4.12 o 
  -2   5   9      161.10      161.44      3.87 o 
  -1   5   9        9.48        9.65      1.06 o 
   0   5   9        0.01        0.73      0.86 o 
   1   5   9       39.99       39.16      1.41 o 
   2   5   9       69.30       67.83      2.38 o 
   3   5   9       10.26        8.42      1.53 o 
   4   5   9       18.26       16.65      2.19 o 
   5   5   9        2.01        3.85      1.52 o 
   6   5   9        6.15        4.68      1.76 o 
  -8   6   9        0.74        0.00      1.75 o 
  -7   6   9        1.72        0.00      1.58 o 
  -6   6   9        0.11        0.00      1.40 o 
  -5   6   9       29.61       27.30      1.72 o 
  -4   6   9       59.50       57.55      1.95 o 
  -3   6   9       98.50       89.85      3.34 o 
  -2   6   9        0.00        0.45      1.12 o 
  -1   6   9       85.18       85.62      2.35 o 
   0   6   9      135.51      122.53      2.82 o 
   1   6   9      106.59      117.30      2.76 o 
   2   6   9       26.00       33.44      1.87 o 
   3   6   9       25.26       28.86      2.52 o 
   4   6   9       24.71       28.13      2.07 o 
   5   6   9        0.24        0.00      1.64 o 
   6   6   9        6.63        5.85      2.30 o 
  -8   7   9        2.04        2.51      1.86 o 
  -7   7   9        0.00        0.00      1.81 o 
  -6   7   9        0.25        0.00      1.40 o 
  -5   7   9       16.93       14.72      2.15 o 
  -4   7   9      116.24      119.14      2.72 o 
  -3   7   9        6.50        4.16      1.50 o 
  -2   7   9       16.86       14.69      2.42 o 
  -1   7   9      210.95      209.36      3.97 o 
   0   7   9      317.14      319.39      5.24 o 
   1   7   9      350.73      389.43      6.89 o 
   2   7   9      240.06      249.75      5.07 o 
   3   7   9       81.89       94.78      5.86 o 
   4   7   9      145.81      158.04      4.32 o 
   5   7   9       15.70       15.37      2.34 o 
  -8   8   9        0.38        0.00      1.88 o 
  -7   8   9        1.83        1.04      1.99 o 
  -6   8   9       26.96       25.34      2.04 o 
  -5   8   9        6.70        4.30      1.57 o 
  -4   8   9       46.44       50.53      2.12 o 
  -3   8   9       74.82       77.46      2.30 o 
  -2   8   9       11.41        8.79      1.95 o 
  -1   8   9       21.58       17.18      1.53 o 
   0   8   9        0.42        2.43      1.43 o 
   1   8   9       31.49       35.35      2.07 o 
   2   8   9      104.55      116.75      3.46 o 
   3   8   9       43.15       53.57      2.72 o 
   4   8   9       66.42       77.50      3.34 o 
   5   8   9       19.07       19.81      3.14 o 
  -7   9   9        0.41        0.20      2.03 o 
  -6   9   9       31.96       36.38      2.36 o 
  -5   9   9        4.09        5.16      1.62 o 
  -4   9   9       34.63       34.77      1.89 o 
  -3   9   9        9.66        9.39      1.26 o 
  -2   9   9        3.83        1.26      1.11 o 
  -1   9   9       14.56       13.91      1.49 o 
   0   9   9       13.58        9.28      1.53 o 
   1   9   9        0.33        0.00      1.46 o 
   2   9   9       13.77       13.08      1.77 o 
   3   9   9        0.02        0.00      1.84 o 
   4   9   9       22.09       23.00      2.37 o 
  -7  10   9        0.06        0.00      1.88 o 
  -6  10   9        7.43        3.48      2.08 o 
  -5  10   9        0.04        0.43      1.66 o 
  -4  10   9        9.76        7.06      1.50 o 
  -3  10   9        6.67        4.24      1.31 o 
  -2  10   9       17.82       17.32      1.61 o 
  -1  10   9       19.47       21.87      1.95 o 
   0  10   9       30.49       36.14      3.42 o 
   1  10   9       23.58       23.52      2.06 o 
   2  10   9        0.17        0.00      1.82 o 
   3  10   9        7.29        8.59      2.23 o 
   4  10   9        1.59        0.00      2.58 o 
  -7  11   9        0.73        0.00      2.15 o 
  -6  11   9        0.26        0.61      3.57 o 
  -5  11   9        4.40        1.68      2.36 o 
  -4  11   9        7.97        4.74      1.76 o 
  -3  11   9        0.78        0.00      1.35 o 
  -2  11   9        1.78        0.00      1.17 o 
  -1  11   9       16.86       18.39      1.96 o 
   0  11   9       19.11       23.05      2.07 o 
   1  11   9        4.88        4.54      1.79 o 
   2  11   9        4.20        3.75      2.18 o 
   3  11   9        6.18        6.40      2.31 o 
  -6  12   9        9.80        9.60      2.47 o 
  -5  12   9        1.55        2.01      1.88 o 
  -4  12   9       14.47       11.02      2.08 o 
  -3  12   9        0.25        0.00      1.44 o 
  -2  12   9        8.57        8.18      1.58 o 
  -1  12   9       14.35       16.35      2.01 o 
   0  12   9        0.70        0.00      2.12 o 
   1  12   9        1.45        1.38      1.81 o 
   2  12   9       14.10       21.24      3.03 o 
  -5  13   9       14.36       17.62      2.31 o 
  -4  13   9       16.91       19.84      2.79 o 
  -3  13   9        0.45        0.00      1.81 o 
  -2  13   9        2.97        0.24      1.77 o 
  -1  13   9        7.19       10.12      2.33 o 
   0  13   9        0.82        0.21      1.83 o 
   1  13   9        1.66        2.38      2.27 o 
  -4  14   9        8.35        4.70      4.20 o 
  -3  14   9        0.27        0.72      2.33 o 
  -2  14   9       12.05       10.01      2.58 o 
  -1  14   9        0.01        0.00      1.83 o 
   0  14   9        7.63       14.00      2.93 o 
   0 -23  10        3.09        1.51      2.35 o 
   1 -23  10        0.80        5.03      2.47 o 
  -2 -22  10        5.07        2.45      2.11 o 
  -1 -22  10        3.98        2.96      1.88 o 
   0 -22  10        1.88        1.05      1.79 o 
   1 -22  10        1.53        0.00      2.22 o 
   2 -22  10        7.24        5.87      2.10 o 
   3 -22  10        7.83        7.52      2.13 o 
  -3 -21  10        0.88        0.00      1.90 o 
  -2 -21  10        3.37        5.15      1.86 o 
  -1 -21  10        2.71        1.82      2.93 o 
   0 -21  10        3.50        3.25      1.78 o 
   1 -21  10        1.52        2.07      1.54 o 
   2 -21  10        0.01        0.00      1.61 o 
   3 -21  10       13.17       13.73      2.16 o 
   4 -21  10        0.40        0.00      2.15 o 
  -4 -20  10       12.29       17.50      2.58 o 
  -3 -20  10        5.14        3.11      1.80 o 
  -2 -20  10        2.07        2.92      1.72 o 
  -1 -20  10        2.41        1.77      1.67 o 
   0 -20  10        1.08        0.49      1.48 o 
   1 -20  10        0.00        0.46      1.37 o 
   2 -20  10        5.88        7.27      1.81 o 
   3 -20  10        0.95        0.73      1.76 o 
   4 -20  10        0.04        0.00      2.06 o 
   5 -20  10        0.99        0.00      2.22 o 
  -5 -19  10        1.14        3.20      2.17 o 
  -4 -19  10        0.07        0.00      1.99 o 
  -3 -19  10        1.97        1.62      1.66 o 
  -2 -19  10        5.94        2.46      1.63 o 
  -1 -19  10        2.39        0.54      1.42 o 
   0 -19  10        2.47        2.07      1.21 o 
   1 -19  10       12.13       12.60      1.55 o 
   2 -19  10       19.36       13.02      1.83 o 
   3 -19  10       25.35       26.77      2.17 o 
   4 -19  10       18.61       17.88      2.50 o 
   5 -19  10        4.03        1.33      2.47 o 
  -5 -18  10        3.37        4.17      2.17 o 
  -4 -18  10        0.49        3.32      1.95 o 
  -3 -18  10        0.16        0.33      1.55 o 
  -2 -18  10        0.13        0.10      1.48 o 
  -1 -18  10       15.12       13.57      1.38 o 
   0 -18  10       15.63       11.69      1.35 o 
   1 -18  10        7.69        5.43      1.24 o 
   2 -18  10       64.99       65.88      2.50 o 
   3 -18  10       14.48       11.99      1.93 o 
   4 -18  10       68.08       77.42      3.94 o 
   5 -18  10       49.28       56.49      2.99 o 
   6 -18  10       24.54       27.33      2.59 o 
  -6 -17  10        0.93        0.12      2.01 o 
  -5 -17  10       12.46       12.24      2.23 o 
  -4 -17  10       13.82       11.45      1.74 o 
  -3 -17  10        1.65        3.03      1.80 o 
  -2 -17  10       75.00       69.16      2.47 o 
  -1 -17  10        0.67        0.05      1.06 o 
   0 -17  10       25.64       23.68      1.50 o 
   1 -17  10      179.34      184.52      3.49 o 
   2 -17  10       62.71       78.25      2.75 o 
   3 -17  10       55.72       54.00      3.29 o 
   4 -17  10       32.53       39.79      2.56 o 
   5 -17  10       45.27       48.25      2.83 o 
   6 -17  10        1.21        3.55      1.98 o 
  -6 -16  10        6.10        1.39      2.13 o 
  -5 -16  10        2.99        1.59      1.83 o 
  -4 -16  10        4.04        3.66      1.52 o 
  -3 -16  10       16.73       20.37      1.90 o 
  -2 -16  10       20.33       22.15      1.42 o 
  -1 -16  10        3.29        2.73      1.12 o 
   0 -16  10     1005.60      984.37     11.99 o 
   1 -16  10       60.70       82.40      2.49 o 
   2 -16  10     2282.18     2358.66     29.31 o 
   3 -16  10       16.94       31.30      2.56 o 
   4 -16  10      496.78      529.47      9.44 o 
   5 -16  10       15.43       20.53      2.17 o 
   6 -16  10       37.75       37.23      2.52 o 
  -7 -15  10        0.19        1.39      1.96 o 
  -6 -15  10       13.34        9.83      2.07 o 
  -5 -15  10        9.46       12.06      1.94 o 
  -4 -15  10        1.23        0.00      1.42 o 
  -3 -15  10       16.44       17.01      1.47 o 
  -2 -15  10       12.88       15.68      1.33 o 
  -1 -15  10       73.67       83.48      2.67 o 
   0 -15  10      459.58      448.05      6.18 o 
   1 -15  10       24.62       26.36      1.63 o 
   2 -15  10       98.55      113.56      2.71 o 
   3 -15  10       68.56       66.76      2.94 o 
   4 -15  10        8.26        8.31      1.67 o 
   5 -15  10      150.94      173.56      5.40 o 
   6 -15  10       50.17       60.14      2.91 o 
   7 -15  10        8.32       12.65      2.00 o 
  -7 -14  10        2.37        0.00      1.85 o 
  -6 -14  10       13.57        8.38      1.97 o 
  -5 -14  10       10.68       12.17      1.96 o 
  -4 -14  10        1.89        0.54      1.46 o 
  -3 -14  10        0.50        1.28      1.17 o 
  -2 -14  10      589.59      589.11      7.90 o 
  -1 -14  10        3.29        3.34      1.16 o 
   0 -14  10     1472.24     1463.21     16.94 o 
   1 -14  10       69.34       70.73      2.12 o 
   2 -14  10      241.12      249.23      3.93 o 
   3 -14  10       74.23       71.57      2.72 o 
   4 -14  10        0.43        1.41      1.68 o 
   5 -14  10       13.98       14.84      1.77 o 
   6 -14  10        8.03        7.68      1.72 o 
   7 -14  10        0.15        0.00      1.73 o 
  -7 -13  10        0.00        0.00      1.70 o 
  -6 -13  10       13.78       17.48      2.07 o 
  -5 -13  10       56.02       57.19      3.03 o 
  -4 -13  10      169.69      176.87      4.11 o 
  -3 -13  10        3.34        1.73      1.10 o 
  -2 -13  10      676.50      665.73      8.35 o 
  -1 -13  10        5.29        1.81      1.03 o 
   0 -13  10      584.78      568.06      8.17 o 
   1 -13  10      197.03      204.67      3.36 o 
   2 -13  10       66.10       62.87      1.83 o 
   3 -13  10        0.44        0.00      1.13 o 
   4 -13  10        6.10        5.16      1.22 o 
   5 -13  10        0.06        0.00      1.50 o 
   6 -13  10        1.08        0.00      1.55 o 
   7 -13  10        7.88        8.85      1.74 o 
  -8 -12  10        0.78        3.19      1.96 o 
  -7 -12  10        0.81        2.51      1.91 o 
  -6 -12  10       41.00       45.17      2.53 o 
  -5 -12  10       18.47       16.80      1.74 o 
  -4 -12  10      147.86      151.71      3.75 o 
  -3 -12  10      102.39      118.02      2.50 o 
  -2 -12  10      133.57      120.29      2.47 o 
  -1 -12  10        9.90       11.05      0.99 o 
   0 -12  10      241.31      224.22      3.46 o 
   1 -12  10       70.18       68.76      1.81 o 
   2 -12  10       77.48       80.16      1.80 o 
   3 -12  10        0.26        0.00      0.68 o 
   4 -12  10        6.37        7.44      1.16 o 
   5 -12  10        8.99       10.57      1.51 o 
   6 -12  10       10.63       13.49      1.95 o 
   7 -12  10       10.50       12.28      1.74 o 
  -8 -11  10        4.83        6.58      2.03 o 
  -7 -11  10       10.41       11.43      1.98 o 
  -6 -11  10       25.77       20.37      2.07 o 
  -5 -11  10        3.11        1.04      1.44 o 
  -4 -11  10       19.19       17.54      1.40 o 
  -3 -11  10       69.48       65.12      1.80 o 
  -2 -11  10       96.81      100.32      2.13 o 
  -1 -11  10      104.58      124.80      2.37 o 
   0 -11  10        8.82        8.75      0.85 o 
   1 -11  10      201.41      217.78      3.29 o 
   2 -11  10        1.97        2.41      0.63 o 
   3 -11  10       30.72       30.37      1.20 o 
   4 -11  10       65.26       65.57      2.11 o 
   5 -11  10        4.45        5.78      1.34 o 
   6 -11  10       18.17       17.27      1.66 o 
   7 -11  10       34.40       39.14      2.17 o 
  -8 -10  10        2.37        3.21      1.92 o 
  -7 -10  10        0.07        0.00      1.64 o 
  -6 -10  10       36.66       40.04      2.33 o 
  -5 -10  10      128.33      123.43      3.16 o 
  -4 -10  10       72.13       67.17      1.82 o 
  -3 -10  10      191.67      177.81      2.69 o 
  -2 -10  10       38.35       46.31      1.51 o 
  -1 -10  10      172.16      163.76      2.69 o 
   0 -10  10       65.03       67.63      1.62 o 
   1 -10  10       23.95       28.49      1.33 o 
   2 -10  10       68.90       75.57      1.56 o 
   3 -10  10       29.25       27.81      1.00 o 
   4 -10  10       88.77       88.68      2.31 o 
   5 -10  10      113.36      102.06      2.97 o 
   6 -10  10      100.15      103.16      3.01 o 
   7 -10  10        1.92        2.37      1.51 o 
  -8  -9  10        0.60        0.00      2.28 o 
  -7  -9  10        1.45        0.00      1.57 o 
  -6  -9  10       14.79       10.90      2.27 o 
  -5  -9  10       12.96        9.82      1.33 o 
  -4  -9  10       91.20       91.72      1.84 o 
  -3  -9  10       21.40       19.35      0.91 o 
  -2  -9  10      167.20      159.59      2.62 o 
  -1  -9  10       18.72       15.78      0.90 o 
   0  -9  10        2.40        1.42      0.63 o 
   1  -9  10      218.69      223.13      2.86 o 
   2  -9  10       16.78       21.02      0.89 o 
   3  -9  10        2.65        1.25      0.55 o 
   4  -9  10        0.77        0.00      0.91 o 
   5  -9  10        0.22        1.19      1.20 o 
   6  -9  10       43.46       44.38      2.15 o 
   7  -9  10       74.15       89.12      2.93 o 
   8  -9  10        0.21        0.00      1.68 o 
  -9  -8  10        1.87        1.61      1.84 o 
  -8  -8  10        0.34        0.00      1.68 o 
  -7  -8  10        2.16        0.20      1.57 o 
  -6  -8  10        1.57        1.49      1.34 o 
  -5  -8  10       38.80       34.68      1.67 o 
  -4  -8  10       23.54       20.66      0.93 o 
  -3  -8  10       15.71       16.28      0.84 o 
  -2  -8  10       54.86       59.02      1.35 o 
  -1  -8  10      545.14      525.13      6.50 o 
   0  -8  10        3.85        8.98      0.68 o 
   1  -8  10      995.00     1108.20     11.20 o 
   2  -8  10      340.57      358.80      4.49 o 
   3  -8  10      227.71      237.93      2.75 o 
   4  -8  10      394.99      381.58      5.63 o 
   5  -8  10       35.62       34.74      1.77 o 
   6  -8  10      271.82      271.20      5.17 o 
   7  -8  10       17.86       17.09      1.71 o 
   8  -8  10        2.11        0.00      1.66 o 
  -9  -7  10        0.10        0.00      1.66 o 
  -8  -7  10        3.52        1.36      1.60 o 
  -7  -7  10        2.96        1.21      1.51 o 
  -6  -7  10        0.12        0.00      1.22 o 
  -5  -7  10        0.60        0.63      0.83 o 
  -4  -7  10       90.84       97.07      1.83 o 
  -3  -7  10       55.21       56.13      1.27 o 
  -2  -7  10      155.27      153.76      2.50 o 
  -1  -7  10      872.61      947.80     13.36 o 
   0  -7  10       86.19      103.33      1.68 o 
   1  -7  10       67.00       54.29      1.26 o 
   2  -7  10       12.34       10.44      0.66 o 
   3  -7  10        2.28        0.82      0.55 o 
   4  -7  10        2.43        0.43      0.91 o 
   5  -7  10       73.63       89.72      2.61 o 
   6  -7  10        2.27        1.46      1.43 o 
   7  -7  10       55.30       60.97      2.93 o 
   8  -7  10        4.80        4.32      1.71 o 
  -9  -6  10        0.62        0.00      1.66 o 
  -8  -6  10        5.61        7.92      1.74 o 
  -7  -6  10        6.28        6.48      1.57 o 
  -6  -6  10       10.78       10.74      1.48 o 
  -5  -6  10       27.71       31.19      1.09 o 
  -4  -6  10        4.62        2.55      0.65 o 
  -3  -6  10       71.55       73.82      1.55 o 
  -2  -6  10      224.78      182.83      2.81 o 
  -1  -6  10      556.73      650.96      9.03 o 
   0  -6  10      340.78      367.05      4.39 o 
   1  -6  10       61.89       47.03      1.24 o 
   2  -6  10        3.64        3.91      0.52 o 
   3  -6  10        0.03        0.00      0.59 o 
   4  -6  10       61.46       61.48      1.85 o 
   5  -6  10      146.76      148.26      3.39 o 
   6  -6  10       18.95       17.80      1.51 o 
   7  -6  10        1.51        0.00      1.56 o 
   8  -6  10        4.88        9.66      1.81 o 
  -9  -5  10        3.37        0.00      2.16 o 
  -8  -5  10        1.65        2.58      1.63 o 
  -7  -5  10       18.51       19.12      1.76 o 
  -6  -5  10        8.00        7.35      1.40 o 
  -5  -5  10       46.22       52.03      1.69 o 
  -4  -5  10       21.10       21.31      1.01 o 
  -3  -5  10      109.26      117.50      2.34 o 
  -2  -5  10        8.65       15.16      0.90 o 
  -1  -5  10     1103.16     1217.57     13.87 o 
   0  -5  10      424.43      483.89      5.54 o 
   1  -5  10      986.87     1061.15     11.24 o 
   2  -5  10        0.06        0.00      0.39 o 
   3  -5  10        5.45        3.65      0.64 o 
   4  -5  10      253.99      232.81      3.86 o 
   5  -5  10      314.56      339.72      5.90 o 
   6  -5  10        0.44        0.00      1.13 o 
   7  -5  10        9.96        4.11      3.69 o 
  -9  -4  10        3.43        4.33      1.89 o 
  -8  -4  10       21.47       27.97      2.17 o 
  -7  -4  10       27.41       30.70      1.82 o 
  -6  -4  10       12.00       12.71      1.39 o 
  -5  -4  10        5.21        4.63      0.67 o 
  -4  -4  10        7.30        5.69      0.70 o 
  -3  -4  10      283.27      297.64      3.51 o 
  -2  -4  10       42.59       42.00      1.33 o 
  -1  -4  10      306.94      351.28      4.59 o 
   0  -4  10      337.34      340.03      4.83 o 
   1  -4  10        9.75        8.65      0.70 o 
   2  -4  10      158.74      163.05      2.41 o 
   3  -4  10        0.50        1.13      0.64 o 
   4  -4  10        1.50        0.68      0.97 o 
   5  -4  10      212.33      207.65      4.55 o 
   6  -4  10        3.32        0.21      1.16 o 
   7  -4  10        3.31        0.23      1.45 o 
  -9  -3  10       15.38       19.24      2.00 o 
  -8  -3  10       66.62       66.71      2.81 o 
  -7  -3  10        0.00        0.81      1.30 o 
  -6  -3  10      121.86      112.42      2.64 o 
  -5  -3  10       62.51       69.88      1.64 o 
  -4  -3  10       27.54       29.77      1.08 o 
  -3  -3  10       58.47       62.25      1.32 o 
  -2  -3  10        6.78        4.99      0.57 o 
  -1  -3  10      116.80      106.41      1.78 o 
   0  -3  10      141.86      145.70      2.04 o 
   1  -3  10        4.47        4.38      0.71 o 
   2  -3  10       11.44       15.47      0.76 o 
   3  -3  10      257.46      260.14      3.60 o 
   4  -3  10        6.90        3.75      1.04 o 
   5  -3  10        7.29        0.73      1.38 o 
   6  -3  10       13.95       13.84      1.36 o 
   7  -3  10        0.45        1.51      3.04 o 
  -9  -2  10       11.57       13.64      1.93 o 
  -8  -2  10       10.19       14.61      1.81 o 
  -7  -2  10        0.10        0.00      1.28 o 
  -6  -2  10       19.51       23.08      1.42 o 
  -5  -2  10       10.96       10.62      0.88 o 
  -4  -2  10        1.52        1.22      0.58 o 
  -3  -2  10        1.89        2.42      0.81 o 
  -2  -2  10     1029.08     1057.77     12.21 o 
  -1  -2  10      439.19      433.61      5.48 o 
   0  -2  10      473.42      467.89      5.40 o 
   1  -2  10       23.77       19.50      0.80 o 
   2  -2  10      106.73      102.62      1.75 o 
   3  -2  10      275.59      288.98      3.97 o 
   4  -2  10       47.45       42.70      2.14 o 
   5  -2  10       10.39        7.49      1.33 o 
   6  -2  10        0.43        0.00      1.13 o 
   7  -2  10       15.95       17.91      3.01 o 
  -9  -1  10        3.41        0.55      1.67 o 
  -8  -1  10       39.46       33.09      2.35 o 
  -7  -1  10        4.69        2.87      1.58 o 
  -6  -1  10        2.59        0.48      1.10 o 
  -5  -1  10       86.97       83.53      2.47 o 
  -4  -1  10       23.98       22.01      0.89 o 
  -3  -1  10      149.15      175.88      2.81 o 
  -2  -1  10        2.80        0.71      0.66 o 
  -1  -1  10      114.00      129.46      2.27 o 
   0  -1  10      151.15      161.84      2.39 o 
   1  -1  10      259.16      240.48      3.42 o 
   2  -1  10      481.31      512.74      6.31 o 
   3  -1  10      495.55      501.32      7.10 o 
   4  -1  10      146.96      144.32      3.39 o 
   5  -1  10       90.02       81.95      2.87 o 
   6  -1  10        4.45        4.49      1.53 o 
   7  -1  10        9.55        5.17      2.52 o 
  -9   0  10        0.79        0.00      1.77 o 
  -8   0  10        0.32        0.00      1.89 o 
  -7   0  10        2.64        2.49      1.39 o 
  -6   0  10       37.73       39.06      2.00 o 
  -5   0  10        7.72        7.95      0.94 o 
  -4   0  10        2.47        0.49      0.74 o 
  -3   0  10      118.26      103.80      2.08 o 
  -2   0  10       17.43       14.80      0.91 o 
  -1   0  10       24.69       19.42      0.95 o 
   0   0  10        0.84        0.20      0.59 o 
   1   0  10       23.20       24.60      1.05 o 
   2   0  10        3.05        0.50      0.56 o 
   3   0  10        2.19        0.00      0.90 o 
   4   0  10       25.39       19.67      1.51 o 
   5   0  10        3.87        4.07      1.29 o 
   6   0  10        8.37        6.40      1.39 o 
   7   0  10       15.70       10.65      1.88 o 
  -9   1  10        0.58        0.00      1.77 o 
  -8   1  10        0.06        0.00      1.78 o 
  -7   1  10        0.98        0.00      1.64 o 
  -6   1  10       66.06       70.10      2.69 o 
  -5   1  10       14.39       16.80      1.27 o 
  -4   1  10       44.02       40.00      1.57 o 
  -3   1  10       17.47       15.08      1.14 o 
  -2   1  10        9.28       10.11      0.88 o 
  -1   1  10        0.87        1.23      0.66 o 
   0   1  10      104.50      127.95      2.27 o 
   1   1  10       16.59       15.00      0.82 o 
   2   1  10       75.11       70.44      1.74 o 
   3   1  10        0.05        0.00      0.99 o 
   4   1  10        0.32        0.00      1.19 o 
   5   1  10       30.39       31.44      1.83 o 
   6   1  10        0.01        0.00      1.28 o 
   7   1  10        0.43        0.00      1.64 o 
  -9   2  10        0.11        0.00      1.98 o 
  -8   2  10        1.23        0.00      1.87 o 
  -7   2  10        2.34        0.00      1.68 o 
  -6   2  10        0.34        0.00      1.31 o 
  -5   2  10       19.49       10.56      2.13 o 
  -4   2  10       65.12       76.43      2.13 o 
  -3   2  10      250.51      241.49      4.83 o 
  -2   2  10       62.80       60.99      1.85 o 
  -1   2  10       83.32       78.63      1.82 o 
   0   2  10       19.24       21.04      1.03 o 
   1   2  10       26.62       26.51      1.08 o 
   2   2  10       99.17       98.31      2.09 o 
   3   2  10        1.17        0.00      1.03 o 
   4   2  10        4.36        4.66      1.31 o 
   5   2  10        4.88        2.06      1.35 o 
   6   2  10        1.37        0.07      1.42 o 
  -9   3  10        3.66        3.63      2.24 o 
  -8   3  10        3.23        2.83      1.98 o 
  -7   3  10        6.60        4.17      1.92 o 
  -6   3  10        4.07        2.03      1.64 o 
  -5   3  10        5.98        0.91      1.24 o 
  -4   3  10       27.78       29.56      1.48 o 
  -3   3  10        1.09        0.45      0.96 o 
  -2   3  10       69.24       67.64      1.98 o 
  -1   3  10        0.09        0.00      0.72 o 
   0   3  10       29.67       32.67      1.27 o 
   1   3  10        5.33        3.05      0.77 o 
   2   3  10       55.56       50.55      2.14 o 
   3   3  10      134.51      117.78      3.53 o 
   4   3  10       29.54       26.62      2.04 o 
   5   3  10        3.01        3.44      2.33 o 
   6   3  10        0.07        0.00      1.47 o 
  -9   4  10        4.61        4.95      2.38 o 
  -8   4  10        2.01        1.72      2.05 o 
  -7   4  10       30.56       29.22      2.60 o 
  -6   4  10        2.86        0.00      1.35 o 
  -5   4  10       37.13       31.18      1.91 o 
  -4   4  10      192.27      191.90      3.66 o 
  -3   4  10       30.91       39.26      1.70 o 
  -2   4  10        0.62        0.00      0.91 o 
  -1   4  10       70.92       84.50      2.22 o 
   0   4  10        3.34        2.68      0.86 o 
   1   4  10        5.36        3.07      0.88 o 
   2   4  10        1.06        0.00      1.50 o 
   3   4  10       95.48       94.08      3.27 o 
   4   4  10       13.07       10.96      2.40 o 
   5   4  10        0.65        0.00      1.66 o 
   6   4  10        1.64        0.00      1.61 o 
  -8   5  10        6.79        3.65      2.23 o 
  -7   5  10        5.00        4.41      1.88 o 
  -6   5  10        0.92        0.00      1.64 o 
  -5   5  10       56.75       51.56      2.39 o 
  -4   5  10      214.68      204.80      3.56 o 
  -3   5  10       34.40       32.13      1.63 o 
  -2   5  10       48.19       42.56      1.76 o 
  -1   5  10       37.89       32.59      1.69 o 
   0   5  10       14.27        9.21      1.08 o 
   1   5  10       17.54       13.72      1.36 o 
   2   5  10       44.13       51.94      2.30 o 
   3   5  10       14.40       21.55      1.95 o 
   4   5  10       20.13       21.14      2.30 o 
   5   5  10       10.84        8.41      2.27 o 
   6   5  10       26.42       26.64      2.39 o 
  -8   6  10        1.71        3.19      1.88 o 
  -7   6  10       10.21        9.96      1.92 o 
  -6   6  10        3.32        0.00      1.46 o 
  -5   6  10        4.88        0.00      1.40 o 
  -4   6  10       17.36       13.81      1.32 o 
  -3   6  10       13.39       12.41      2.31 o 
  -2   6  10        6.37        5.48      1.17 o 
  -1   6  10       99.43       94.95      2.61 o 
   0   6  10        9.43       10.24      1.19 o 
   1   6  10      263.35      255.71      5.12 o 
   2   6  10      160.89      161.54      3.92 o 
   3   6  10       50.71       59.28      3.16 o 
   4   6  10      106.67      123.59      3.91 o 
   5   6  10       21.93       29.39      3.83 o 
  -8   7  10        4.87        2.94      1.96 o 
  -7   7  10       15.54       15.71      2.36 o 
  -6   7  10       16.86       11.97      1.81 o 
  -5   7  10       23.76       25.22      1.97 o 
  -4   7  10        1.06        0.00      1.12 o 
  -3   7  10       16.28       13.70      1.23 o 
  -2   7  10       14.56       12.26      1.35 o 
  -1   7  10        2.18        0.00      1.18 o 
   0   7  10       13.90       18.37      1.47 o 
   1   7  10       17.55       20.47      1.81 o 
   2   7  10       62.81       70.58      2.80 o 
   3   7  10      108.13      117.78      6.52 o 
   4   7  10       58.00       62.21      3.01 o 
   5   7  10        1.56        0.00      1.86 o 
  -8   8  10        0.24        0.00      1.90 o 
  -7   8  10       11.83       10.83      2.32 o 
  -6   8  10       30.19       31.58      2.31 o 
  -5   8  10       15.55       14.31      1.69 o 
  -4   8  10        1.28        0.00      1.32 o 
  -3   8  10        7.32        4.00      1.23 o 
  -2   8  10        2.14        0.00      1.10 o 
  -1   8  10        1.52        0.00      1.19 o 
   0   8  10      149.42      145.21      4.02 o 
   1   8  10        3.15        0.08      1.50 o 
   2   8  10       40.10       43.10      3.01 o 
   3   8  10        4.14        4.51      2.02 o 
   4   8  10       10.96       12.12      2.25 o 
  -7   9  10        3.98        1.16      2.23 o 
  -6   9  10       23.42       24.63      2.31 o 
  -5   9  10       11.38       10.52      1.90 o 
  -4   9  10        5.91        0.76      1.34 o 
  -3   9  10        1.05        0.00      1.17 o 
  -2   9  10        1.97        0.00      1.37 o 
  -1   9  10       11.22        9.51      1.72 o 
   0   9  10       15.14       18.23      1.95 o 
   1   9  10        2.88        0.12      1.54 o 
   2   9  10        4.76       10.13      2.17 o 
   3   9  10        5.79        6.37      2.15 o 
   4   9  10        1.57        0.00      2.12 o 
  -7  10  10        2.73        0.00      2.93 o 
  -6  10  10        3.93        5.04      2.16 o 
  -5  10  10        0.50        0.00      1.62 o 
  -4  10  10        0.21        0.00      1.61 o 
  -3  10  10        9.12        6.98      1.69 o 
  -2  10  10        1.78        0.00      1.32 o 
  -1  10  10        0.18        0.00      1.33 o 
   0  10  10        0.10        0.00      1.58 o 
   1  10  10        0.66        0.00      1.56 o 
   2  10  10        6.29       10.25      2.62 o 
   3  10  10        0.01        2.67      2.22 o 
  -6  11  10        0.22        1.05      2.00 o 
  -5  11  10        0.43        0.77      1.82 o 
  -4  11  10        0.62        0.00      1.63 o 
  -3  11  10        3.15        0.00      1.44 o 
  -2  11  10        2.42        2.08      1.68 o 
  -1  11  10        1.35        0.14      1.51 o 
   0  11  10        6.99        7.02      1.94 o 
   1  11  10        9.77        4.98      1.86 o 
   2  11  10       13.99       14.63      2.56 o 
  -5  12  10        8.33       12.94      2.26 o 
  -4  12  10        4.44        4.24      2.01 o 
  -3  12  10        2.40        1.97      1.80 o 
  -2  12  10       15.41       21.55      2.68 o 
  -1  12  10        1.30        1.72      1.67 o 
   0  12  10       13.39       14.44      2.14 o 
   1  12  10        0.62        0.00      2.19 o 
   2  12  10       11.88       11.19      2.66 o 
  -4  13  10        7.61        6.45      2.54 o 
  -3  13  10        1.48        0.78      2.40 o 
  -2  13  10        6.74        3.08      2.54 o 
  -1  13  10        4.02        0.00      1.76 o 
   0  13  10       18.85       15.41      2.35 o 
  -2  14  10        0.10        0.00      2.31 o 
   0 -23  11        5.25        5.63      2.50 o 
   1 -23  11       11.34       11.22      2.67 o 
  -2 -22  11        6.74        5.29      2.03 o 
  -1 -22  11        1.90        0.55      2.21 o 
   0 -22  11       25.70       27.43      2.38 o 
   1 -22  11        1.17        5.91      2.55 o 
   2 -22  11       30.87       33.78      3.47 o 
   3 -22  11        0.29        4.10      2.06 o 
  -3 -21  11        1.11        0.00      1.83 o 
  -2 -21  11        2.02        0.00      2.04 o 
  -1 -21  11       10.25       14.76      2.07 o 
   0 -21  11        3.74        1.58      1.74 o 
   1 -21  11       13.26       14.53      2.04 o 
   2 -21  11        6.85        9.84      2.03 o 
   3 -21  11        6.57        8.43      2.04 o 
   4 -21  11        4.24        5.43      2.33 o 
  -4 -20  11        5.07        4.75      2.34 o 
  -3 -20  11        0.52        0.00      1.71 o 
  -2 -20  11        1.79        5.50      1.76 o 
  -1 -20  11        0.18        0.00      1.38 o 
   0 -20  11        0.33        0.00      1.51 o 
   1 -20  11        0.11        0.00      1.37 o 
   2 -20  11       39.50       39.82      2.49 o 
   3 -20  11       25.73       35.77      2.49 o 
   4 -20  11        0.09        0.00      2.28 o 
   5 -20  11        0.89        0.00      2.15 o 
  -5 -19  11        0.37        0.00      2.08 o 
  -4 -19  11       16.48       16.52      2.45 o 
  -3 -19  11        2.69        3.13      1.68 o 
  -2 -19  11        2.51        1.38      1.64 o 
  -1 -19  11        0.75        0.00      1.30 o 
   0 -19  11        0.49        0.04      1.20 o 
   1 -19  11        0.04        0.00      1.30 o 
   2 -19  11       11.01       18.21      2.04 o 
   3 -19  11       17.75       19.66      2.14 o 
   4 -19  11        7.07        4.80      2.60 o 
   5 -19  11        0.04        0.00      2.57 o 
  -5 -18  11        1.15        1.08      2.02 o 
  -4 -18  11        2.94        1.84      1.63 o 
  -3 -18  11        0.68        1.01      1.53 o 
  -2 -18  11       26.03       33.59      1.88 o 
  -1 -18  11        2.97        0.54      1.15 o 
   0 -18  11        3.44        5.96      1.25 o 
   1 -18  11        0.80        0.00      1.28 o 
   2 -18  11       18.43       19.40      2.00 o 
   3 -18  11        5.42        7.71      1.90 o 
   4 -18  11      178.13      195.64     14.16 o 
   5 -18  11        3.87        3.71      2.13 o 
   6 -18  11       33.73       35.01      2.76 o 
  -6 -17  11        1.91        0.85      2.05 o 
  -5 -17  11        0.62        0.40      1.84 o 
  -4 -17  11        3.66        0.93      1.57 o 
  -3 -17  11        5.82        7.29      1.63 o 
  -2 -17  11       20.79       23.31      1.68 o 
  -1 -17  11        0.71        0.00      1.04 o 
   0 -17  11       32.55       30.08      1.63 o 
   1 -17  11        0.26        0.00      1.18 o 
   2 -17  11       86.38       95.91      3.04 o 
   3 -17  11       18.68       22.80      2.11 o 
   4 -17  11       11.80       12.54      2.34 o 
   5 -17  11       45.56       48.98      2.76 o 
   6 -17  11        0.75        0.70      1.98 o 
  -6 -16  11        0.02        0.00      1.86 o 
  -5 -16  11       13.32       15.17      2.12 o 
  -4 -16  11        0.07        0.00      1.58 o 
  -3 -16  11        0.08        0.00      1.37 o 
  -2 -16  11       53.25       47.28      1.93 o 
  -1 -16  11       18.74       18.53      1.37 o 
   0 -16  11       93.12       90.53      2.60 o 
   1 -16  11        5.60       10.79      1.48 o 
   2 -16  11      419.25      433.04      6.87 o 
   3 -16  11       10.70       15.10      1.98 o 
   4 -16  11      181.63      184.76      6.47 o 
   5 -16  11        5.54        6.54      1.92 o 
   6 -16  11       92.40       94.98      3.58 o 
  -7 -15  11        0.00        0.00      1.92 o 
  -6 -15  11        2.52        1.15      1.88 o 
  -5 -15  11        0.36        0.00      1.81 o 
  -4 -15  11        0.00        0.00      1.36 o 
  -3 -15  11       19.33       18.82      1.50 o 
  -2 -15  11      108.76      105.72      2.55 o 
  -1 -15  11        6.16        4.28      1.20 o 
   0 -15  11       40.63       35.28      2.48 o 
   1 -15  11      174.63      176.56      3.41 o 
   2 -15  11       30.61       29.85      1.87 o 
   3 -15  11        0.03        0.00      1.47 o 
   4 -15  11       42.59       40.52      2.60 o 
   5 -15  11       13.40       10.01      1.93 o 
   6 -15  11        0.17        0.00      1.77 o 
  -7 -14  11        2.04        3.20      1.93 o 
  -6 -14  11        1.38        0.00      1.68 o 
  -5 -14  11        0.06        0.00      1.66 o 
  -4 -14  11        2.46        3.33      1.46 o 
  -3 -14  11        0.67        0.67      1.18 o 
  -2 -14  11       44.24       48.73      1.85 o 
  -1 -14  11        1.29        1.19      1.15 o 
   0 -14  11       30.48       19.57      1.51 o 
   1 -14  11       11.77        4.59      1.17 o 
   2 -14  11       33.76       34.06      1.53 o 
   3 -14  11       19.41       15.89      1.70 o 
   4 -14  11        0.29        0.00      2.12 o 
   5 -14  11       16.46       12.63      1.89 o 
   6 -14  11       15.57       11.75      1.90 o 
   7 -14  11        4.61        3.33      1.76 o 
  -7 -13  11        3.51        1.89      1.87 o 
  -6 -13  11       36.60       33.50      2.44 o 
  -5 -13  11       16.04        9.26      2.83 o 
  -4 -13  11      375.82      391.58      6.89 o 
  -3 -13  11      112.82      120.81      2.68 o 
  -2 -13  11       34.34       29.21      1.54 o 
  -1 -13  11        9.18        3.78      1.13 o 
   0 -13  11       91.39       95.96      2.35 o 
   1 -13  11        5.90        1.33      0.94 o 
   2 -13  11        0.01        0.00      0.76 o 
   3 -13  11       26.94       27.91      2.10 o 
   4 -13  11       27.13       22.03      1.75 o 
   5 -13  11        3.28        2.09      1.75 o 
   6 -13  11        7.52        6.13      1.64 o 
   7 -13  11        0.85        1.73      2.54 o 
  -8 -12  11        8.56        9.68      2.08 o 
  -7 -12  11        0.16        0.09      1.80 o 
  -6 -12  11       16.84       15.85      3.63 o 
  -5 -12  11        3.67        5.02      1.53 o 
  -4 -12  11       15.18       15.44      1.85 o 
  -3 -12  11      319.87      333.07      4.79 o 
  -2 -12  11      214.08      200.89      3.39 o 
  -1 -12  11       99.10       99.92      2.67 o 
   0 -12  11       60.85       62.14      1.83 o 
   1 -12  11       13.13       15.42      1.06 o 
   2 -12  11      101.02      121.03      2.25 o 
   3 -12  11       15.67       11.65      1.20 o 
   4 -12  11       18.81       16.87      1.59 o 
   5 -12  11       14.54       11.82      1.56 o 
   6 -12  11       17.73       21.71      1.84 o 
   7 -12  11       17.33       18.94      1.90 o 
  -8 -11  11        6.98        5.54      2.02 o 
  -7 -11  11       47.53       53.09      3.53 o 
  -6 -11  11        3.53        0.00      1.71 o 
  -5 -11  11      127.13      132.95      3.47 o 
  -4 -11  11        3.89        0.00      1.16 o 
  -3 -11  11        0.01        0.00      0.90 o 
  -2 -11  11       55.74       59.72      1.80 o 
  -1 -11  11      143.68      155.01      2.74 o 
   0 -11  11        0.77        0.03      0.74 o 
   1 -11  11       15.00       16.55      1.02 o 
   2 -11  11       66.62       65.41      1.47 o 
   3 -11  11       42.30       46.56      1.82 o 
   4 -11  11        9.27        8.92      1.38 o 
   5 -11  11        0.02        0.27      1.27 o 
   6 -11  11        0.15        2.34      1.45 o 
   7 -11  11        0.84        0.00      1.51 o 
  -8 -10  11        0.28        1.13      1.89 o 
  -7 -10  11        0.37        0.00      1.71 o 
  -6 -10  11       19.24       12.54      1.88 o 
  -5 -10  11        0.24        0.00      1.29 o 
  -4 -10  11       42.54       38.40      1.61 o 
  -3 -10  11      112.31      109.69      2.26 o 
  -2 -10  11       12.32       15.06      0.98 o 
  -1 -10  11        8.25        4.42      0.79 o 
   0 -10  11        6.68        2.95      0.75 o 
   1 -10  11       71.21       75.86      1.65 o 
   2 -10  11       21.44       19.84      0.97 o 
   3 -10  11       57.02       59.53      1.48 o 
   4 -10  11      100.73      100.86      2.86 o 
   5 -10  11       52.70       51.01      2.29 o 
   6 -10  11        4.59        5.29      1.48 o 
   7 -10  11       15.06       13.98      1.74 o 
  -8  -9  11        1.05        0.00      1.77 o 
  -7  -9  11       14.20       12.43      1.93 o 
  -6  -9  11        1.95        0.00      1.50 o 
  -5  -9  11        3.28        0.00      1.15 o 
  -4  -9  11        7.47        7.10      0.96 o 
  -3  -9  11        0.21        0.00      0.72 o 
  -2  -9  11        8.92        7.98      0.71 o 
  -1  -9  11       43.76       53.76      1.52 o 
   0  -9  11        1.61        0.85      0.57 o 
   1  -9  11      103.73      117.86      2.17 o 
   2  -9  11        7.72        8.05      0.77 o 
   3  -9  11        9.70        9.99      0.72 o 
   4  -9  11       70.30       65.27      2.36 o 
   5  -9  11        6.80        8.12      1.44 o 
   6  -9  11       32.76       35.21      2.00 o 
   7  -9  11        8.43        7.60      1.61 o 
  -8  -8  11       10.00        6.89      1.88 o 
  -7  -8  11        4.94        4.61      1.69 o 
  -6  -8  11        0.04        0.00      1.33 o 
  -5  -8  11       21.45       21.21      2.03 o 
  -4  -8  11        3.54        1.79      0.47 o 
  -3  -8  11       29.45       35.07      1.16 o 
  -2  -8  11        1.41        1.36      0.69 o 
  -1  -8  11        1.92        1.77      0.68 o 
   0  -8  11       29.28       28.76      0.98 o 
   1  -8  11      118.55      117.16      1.88 o 
   2  -8  11      141.60      151.32      2.21 o 
   3  -8  11       60.86       62.92      1.33 o 
   4  -8  11        6.62        4.04      1.25 o 
   5  -8  11      250.67      246.18      4.85 o 
   6  -8  11        1.07        0.00      1.40 o 
   7  -8  11       31.83       25.51      1.84 o 
  -9  -7  11        0.02        0.00      1.78 o 
  -8  -7  11        0.00        0.00      1.67 o 
  -7  -7  11        4.45        4.58      1.60 o 
  -6  -7  11        0.00        0.00      1.28 o 
  -5  -7  11       79.26       72.33      2.42 o 
  -4  -7  11      107.40      106.59      2.15 o 
  -3  -7  11        9.81       12.24      0.81 o 
  -2  -7  11       14.79       20.08      0.99 o 
  -1  -7  11       32.05       36.21      1.27 o 
   0  -7  11      336.72      338.18      4.18 o 
   1  -7  11      383.31      375.33      4.28 o 
   2  -7  11        4.69        6.56      0.67 o 
   3  -7  11        0.04        0.00      0.59 o 
   4  -7  11      157.37      149.27      3.39 o 
   5  -7  11       51.20       56.46      2.39 o 
   6  -7  11       13.27        7.78      1.47 o 
   7  -7  11        0.25        0.00      1.51 o 
  -9  -6  11        0.64        1.72      1.96 o 
  -8  -6  11       10.28       12.36      1.92 o 
  -7  -6  11        0.00        1.64      1.54 o 
  -6  -6  11        5.19        5.91      1.50 o 
  -5  -6  11       49.60       50.01      2.13 o 
  -4  -6  11       32.05       35.63      1.31 o 
  -3  -6  11       56.31       53.56      1.47 o 
  -2  -6  11        6.96        3.96      0.71 o 
  -1  -6  11       51.51       63.46      1.61 o 
   0  -6  11      390.50      385.32      5.00 o 
   1  -6  11      201.29      204.55      2.83 o 
   2  -6  11      269.96      280.58      4.84 o 
   3  -6  11        1.89        1.39      0.67 o 
   4  -6  11       96.57      115.20      2.95 o 
   5  -6  11      115.99      122.46      3.90 o 
   6  -6  11        0.43        0.00      1.58 o 
   7  -6  11        1.81        0.06      2.21 o 
  -9  -5  11        0.16        0.00      1.83 o 
  -8  -5  11       11.41       14.47      2.01 o 
  -7  -5  11        0.26        1.00      1.47 o 
  -6  -5  11      123.66      127.36      3.71 o 
  -5  -5  11       27.85       29.20      1.39 o 
  -4  -5  11      346.41      357.28      4.83 o 
  -3  -5  11      307.41      339.54      4.24 o 
  -2  -5  11      293.56      338.38      4.55 o 
  -1  -5  11       34.87       41.97      1.36 o 
   0  -5  11       73.83       70.03      1.52 o 
   1  -5  11      120.00      100.73      1.82 o 
   2  -5  11        5.81        4.10      0.69 o 
   3  -5  11       99.86      106.29      2.28 o 
   4  -5  11        0.71        0.00      1.23 o 
   5  -5  11      266.19      262.96      5.48 o 
   6  -5  11        3.25        0.02      1.29 o 
   7  -5  11        2.76        4.03      3.77 o 
  -9  -4  11        6.17        6.52      1.96 o 
  -8  -4  11       62.07       73.61      3.35 o 
  -7  -4  11        1.50        2.63      1.39 o 
  -6  -4  11       46.49       50.22      2.09 o 
  -5  -4  11       81.62       85.57      2.06 o 
  -4  -4  11       39.79       38.01      1.19 o 
  -3  -4  11      226.59      263.19      3.49 o 
  -2  -4  11       68.16       64.08      1.64 o 
  -1  -4  11      326.08      379.37      4.95 o 
   0  -4  11        0.19        0.00      0.49 o 
   1  -4  11       30.49       33.36      1.10 o 
   2  -4  11        0.21        0.83      0.43 o 
   3  -4  11      201.94      201.74      3.42 o 
   4  -4  11        0.80        0.22      1.26 o 
   5  -4  11       35.86       35.31      2.06 o 
   6  -4  11        4.93        4.88      1.39 o 
   7  -4  11        0.63        0.46      1.63 o 
  -9  -3  11        3.82        8.79      1.88 o 
  -8  -3  11       65.43       70.14      3.01 o 
  -7  -3  11        2.60        3.56      1.40 o 
  -6  -3  11       55.56       54.02      2.33 o 
  -5  -3  11       76.19       82.65      1.84 o 
  -4  -3  11      197.66      189.91      2.65 o 
  -3  -3  11      192.92      216.72      3.04 o 
  -2  -3  11        6.47        6.53      0.90 o 
  -1  -3  11       26.37       21.64      0.87 o 
   0  -3  11       74.82       66.96      1.49 o 
   1  -3  11       10.65       12.67      0.77 o 
   2  -3  11       13.83       15.49      0.83 o 
   3  -3  11      603.42      617.62      8.29 o 
   4  -3  11       21.79       21.69      1.72 o 
   5  -3  11       23.58       18.21      1.68 o 
   6  -3  11       36.57       42.04      2.24 o 
   7  -3  11        5.41        8.35      1.83 o 
  -9  -2  11        7.04        9.45      2.31 o 
  -8  -2  11       19.10       17.70      2.66 o 
  -7  -2  11        0.74        0.00      1.37 o 
  -6  -2  11        5.31        2.88      1.51 o 
  -5  -2  11        9.73        6.60      0.90 o 
  -4  -2  11       18.48       15.78      0.90 o 
  -3  -2  11       66.11       57.30      1.67 o 
  -2  -2  11        3.53        0.69      0.67 o 
  -1  -2  11        7.16       15.84      0.93 o 
   0  -2  11      199.21      205.11      2.87 o 
   1  -2  11      174.37      147.36      3.06 o 
   2  -2  11        0.08        0.00      0.41 o 
   3  -2  11      133.96      138.94      3.15 o 
   4  -2  11       43.40       43.26      2.23 o 
   5  -2  11       61.49       55.78      2.47 o 
   6  -2  11        0.60        0.00      1.29 o 
   7  -2  11       14.16       20.73      3.13 o 
  -9  -1  11        0.35        0.99      1.73 o 
  -8  -1  11        1.37        0.00      1.95 o 
  -7  -1  11        6.73        9.05      1.58 o 
  -6  -1  11       11.02        6.47      1.36 o 
  -5  -1  11        1.14        0.00      0.80 o 
  -4  -1  11        9.92        9.60      0.89 o 
  -3  -1  11       51.68       53.68      1.62 o 
  -2  -1  11      195.72      203.08      3.16 o 
  -1  -1  11        6.13        7.18      0.80 o 
   0  -1  11        9.42        7.88      0.80 o 
   1  -1  11       56.62       52.70      1.39 o 
   2  -1  11      312.07      341.74      4.60 o 
   3  -1  11       33.27       29.98      1.61 o 
   4  -1  11       44.87       46.74      2.44 o 
   5  -1  11       32.42       34.47      2.21 o 
   6  -1  11       12.48       12.63      2.31 o 
   7  -1  11       28.24       27.41      3.14 o 
  -9   0  11        3.23        1.99      1.80 o 
  -8   0  11        0.15        0.00      1.57 o 
  -7   0  11        6.96        5.51      1.59 o 
  -6   0  11        0.76        0.00      1.37 o 
  -5   0  11      195.94      199.57      3.67 o 
  -4   0  11       20.69       14.64      1.10 o 
  -3   0  11       19.62       16.73      1.08 o 
  -2   0  11        0.02        0.00      0.67 o 
  -1   0  11        2.59        1.49      0.74 o 
   0   0  11       24.25       22.27      1.05 o 
   1   0  11       42.22       39.14      1.70 o 
   2   0  11       26.46       19.52      1.08 o 
   3   0  11      221.50      212.17      4.11 o 
   4   0  11       13.70       13.52      1.86 o 
   5   0  11        7.86        3.51      1.37 o 
   6   0  11       10.57        9.95      1.73 o 
  -9   1  11        6.06        7.70      1.94 o 
  -8   1  11        1.11        1.01      1.68 o 
  -7   1  11        6.71        4.22      1.84 o 
  -6   1  11       17.66       14.55      1.73 o 
  -5   1  11        7.55        4.21      1.48 o 
  -4   1  11      122.88      119.69      2.69 o 
  -3   1  11       89.11       92.61      2.12 o 
  -2   1  11       90.57       84.03      1.96 o 
  -1   1  11        0.65        0.00      0.71 o 
   0   1  11       33.65       33.76      1.26 o 
   1   1  11        8.18        3.16      0.77 o 
   2   1  11      117.23      117.96      3.02 o 
   3   1  11       29.63       22.81      1.84 o 
   4   1  11        0.04        0.00      1.27 o 
   5   1  11        1.29        0.00      2.44 o 
   6   1  11        2.38        0.00      1.76 o 
  -9   2  11        1.57        0.00      1.77 o 
  -8   2  11        1.04        0.00      2.01 o 
  -7   2  11        0.59        0.00      2.14 o 
  -6   2  11        0.94        0.00      1.74 o 
  -5   2  11        0.30        0.00      1.18 o 
  -4   2  11        5.49        3.84      1.13 o 
  -3   2  11        0.62        0.00      0.94 o 
  -2   2  11        0.17        0.00      0.74 o 
  -1   2  11       14.45       19.36      1.11 o 
   0   2  11       25.14       22.21      1.11 o 
   1   2  11       12.24        9.82      0.95 o 
   2   2  11       25.52       25.17      1.60 o 
   3   2  11       20.88       16.93      1.74 o 
   4   2  11        7.92        9.22      1.59 o 
   5   2  11        2.01        0.00      1.40 o 
   6   2  11       19.05       22.98      2.83 o 
  -8   3  11        0.19        0.00      1.95 o 
  -7   3  11        0.63        0.00      3.15 o 
  -6   3  11       12.03       13.31      1.81 o 
  -5   3  11        5.63        3.97      1.72 o 
  -4   3  11       64.57       52.44      2.04 o 
  -3   3  11       18.04       13.40      1.28 o 
  -2   3  11        2.73        0.12      0.97 o 
  -1   3  11       40.37       35.69      1.39 o 
   0   3  11       57.92       61.53      1.81 o 
   1   3  11       95.98       83.34      3.30 o 
   2   3  11      131.03      120.64      3.14 o 
   3   3  11       12.83       10.67      1.67 o 
   4   3  11       11.31        8.37      1.68 o 
   5   3  11        2.49        0.13      2.74 o 
   6   3  11        2.05        0.00      2.07 o 
  -8   4  11        0.50        0.00      2.14 o 
  -7   4  11       20.68       22.94      3.00 o 
  -6   4  11       11.28        5.16      1.93 o 
  -5   4  11       38.13       26.63      2.39 o 
  -4   4  11       20.09       17.07      1.47 o 
  -3   4  11       13.19       11.90      1.32 o 
  -2   4  11        2.14        1.06      1.04 o 
  -1   4  11        4.83        3.84      1.02 o 
   0   4  11       38.30       33.58      1.45 o 
   1   4  11       30.25       28.00      1.53 o 
   2   4  11        6.98        1.51      1.27 o 
   3   4  11        5.24        5.81      1.67 o 
   4   4  11        4.29        6.06      1.72 o 
   5   4  11        1.41        0.00      1.56 o 
  -8   5  11        0.99        1.42      2.37 o 
  -7   5  11        7.87        6.40      2.25 o 
  -6   5  11        6.65        3.54      2.73 o 
  -5   5  11        1.57        0.00      1.81 o 
  -4   5  11       75.19       72.00      2.44 o 
  -3   5  11       27.98       21.94      1.52 o 
  -2   5  11       21.51       24.22      1.48 o 
  -1   5  11        5.49        4.23      1.08 o 
   0   5  11       33.08       25.38      1.37 o 
   1   5  11       16.96        9.77      1.58 o 
   2   5  11       61.12       62.90      2.65 o 
   3   5  11       21.72       25.36      2.19 o 
   4   5  11       45.97       49.39      2.85 o 
   5   5  11       13.45       10.84      2.45 o 
  -8   6  11        0.00        0.20      2.20 o 
  -7   6  11        7.71        5.97      2.23 o 
  -6   6  11       17.37       14.44      3.18 o 
  -5   6  11        9.65        4.26      1.58 o 
  -4   6  11       56.47       57.44      2.52 o 
  -3   6  11       37.13       31.92      1.73 o 
  -2   6  11        0.36        0.00      1.10 o 
  -1   6  11        3.61        1.18      1.19 o 
   0   6  11        7.53       10.66      1.35 o 
   1   6  11        0.01        2.80      1.41 o 
   2   6  11        5.54        6.92      1.60 o 
   3   6  11       52.13       52.81      2.95 o 
   4   6  11       23.58       24.83      2.49 o 
   5   6  11       22.53       21.62      3.72 o 
  -8   7  11        0.72        0.00      2.36 o 
  -7   7  11        1.35        2.58      2.31 o 
  -6   7  11       84.61       86.38      3.31 o 
  -5   7  11        0.53        0.00      1.49 o 
  -4   7  11        1.57        0.00      1.20 o 
  -3   7  11       14.79       11.94      1.47 o 
  -2   7  11        0.81        0.00      1.13 o 
  -1   7  11       51.34       49.20      2.19 o 
   0   7  11        2.10        1.07      1.25 o 
   1   7  11       79.26       79.50      3.00 o 
   2   7  11       22.55       22.58      2.32 o 
   3   7  11       14.19       18.43      2.36 o 
   4   7  11       14.29       17.31      3.09 o 
  -7   8  11        4.38        2.52      2.15 o 
  -6   8  11       16.25       15.03      2.06 o 
  -5   8  11        0.25        0.00      1.50 o 
  -4   8  11        6.64        5.66      1.45 o 
  -3   8  11       38.03       37.36      1.94 o 
  -2   8  11        5.14        1.88      1.31 o 
  -1   8  11        0.03        0.00      1.43 o 
   0   8  11        9.27        8.75      1.71 o 
   1   8  11       17.06       23.23      2.03 o 
   2   8  11        0.80        0.51      1.83 o 
   3   8  11        2.24        3.11      2.06 o 
   4   8  11       18.85       22.88      2.79 o 
  -7   9  11        0.32        0.00      2.20 o 
  -6   9  11        4.52        3.97      2.86 o 
  -5   9  11        1.06        0.00      1.63 o 
  -4   9  11        0.06        0.00      1.53 o 
  -3   9  11        2.15        0.00      1.59 o 
  -2   9  11       19.16       21.09      1.74 o 
  -1   9  11        0.00        0.00      1.49 o 
   0   9  11        2.63        4.58      1.97 o 
   1   9  11       55.65       67.24      3.05 o 
   2   9  11        1.59        0.82      2.04 o 
   3   9  11       10.83       14.85      2.52 o 
  -6  10  11        4.08        2.00      2.34 o 
  -5  10  11        0.12        0.00      1.82 o 
  -4  10  11        0.80        0.00      1.71 o 
  -3  10  11        0.65        0.00      1.59 o 
  -2  10  11        0.64        0.00      1.58 o 
  -1  10  11        0.96        0.00      1.57 o 
   0  10  11       13.55       17.78      2.74 o 
   1  10  11        0.02        2.92      1.82 o 
   2  10  11       10.33       13.94      2.57 o 
  -5  11  11        0.19        0.16      1.99 o 
  -4  11  11        1.80        2.31      1.93 o 
  -3  11  11        0.55        0.64      2.16 o 
  -2  11  11       25.66       36.13      2.51 o 
  -1  11  11        0.56        0.81      1.82 o 
   0  11  11        0.00        0.00      2.12 o 
   1  11  11        0.44        0.00      2.21 o 
   2  11  11        0.62        0.00      2.34 o 
  -4  12  11        0.04        0.00      2.02 o 
  -3  12  11       12.74       16.53      2.86 o 
  -2  12  11        6.07        3.73      2.47 o 
  -1  12  11        0.51        0.00      1.90 o 
   0  12  11        0.31        0.00      1.96 o 
  -3  13  11        0.02        0.00      3.33 o 
  -2  13  11       16.51       15.52      3.39 o 
   0 -23  12        0.93        0.00      2.27 o 
   1 -23  12        3.50        1.44      2.40 o 
  -2 -22  12        3.38        2.22      1.99 o 
  -1 -22  12        6.18        4.86      2.35 o 
   0 -22  12        6.77        4.94      2.25 o 
   1 -22  12        3.41        3.39      2.33 o 
   2 -22  12        9.99       10.09      2.23 o 
   3 -22  12        0.38        0.44      1.98 o 
  -3 -21  12        0.01        0.00      1.88 o 
  -2 -21  12        1.00        0.00      1.76 o 
  -1 -21  12        0.00        0.61      1.73 o 
   0 -21  12        7.99       13.00      2.05 o 
   1 -21  12       13.67       18.24      2.13 o 
   2 -21  12       19.45       23.12      2.35 o 
   3 -21  12        1.00        0.00      1.82 o 
   4 -21  12        2.23        0.35      2.16 o 
  -4 -20  12        1.22        1.26      2.19 o 
  -3 -20  12        2.55        2.29      1.80 o 
  -2 -20  12        6.25        5.72      1.86 o 
  -1 -20  12        6.06        9.23      1.63 o 
   0 -20  12       23.59       25.93      1.88 o 
   1 -20  12       20.35       22.46      1.86 o 
   2 -20  12        1.59        1.28      1.78 o 
   3 -20  12        4.30        6.66      1.97 o 
   4 -20  12        0.09        0.00      2.06 o 
  -5 -19  12        0.22        0.00      2.20 o 
  -4 -19  12       38.21       38.62      2.97 o 
  -3 -19  12        0.51        0.01      1.65 o 
  -2 -19  12       24.30       25.53      2.17 o 
  -1 -19  12        0.11        1.92      1.61 o 
   0 -19  12        1.57        2.95      1.25 o 
   1 -19  12        7.42        5.89      1.47 o 
   2 -19  12        0.06        0.00      1.63 o 
   3 -19  12        9.94        9.45      1.95 o 
   4 -19  12       11.57       16.91      2.57 o 
   5 -19  12       12.77       13.53      2.34 o 
  -5 -18  12        1.15        1.03      2.01 o 
  -4 -18  12        6.46        9.54      2.34 o 
  -3 -18  12        0.51        0.00      1.55 o 
  -2 -18  12       20.20       18.73      1.68 o 
  -1 -18  12        0.12        0.00      1.14 o 
   0 -18  12        2.22        3.76      1.19 o 
   1 -18  12       20.08       23.25      1.71 o 
   2 -18  12        8.40        9.34      1.85 o 
   3 -18  12        1.89        3.28      1.83 o 
   4 -18  12       84.63       94.97      4.02 o 
   5 -18  12        4.31        3.80      2.08 o 
  -6 -17  12        0.78        0.84      2.09 o 
  -5 -17  12        0.00        0.00      1.87 o 
  -4 -17  12        0.32        0.00      1.49 o 
  -3 -17  12        0.20        0.00      1.85 o 
  -2 -17  12        2.06        0.00      1.37 o 
  -1 -17  12        1.67        0.00      1.06 o 
   0 -17  12        5.62        3.37      1.16 o 
   1 -17  12        7.17        4.61      1.23 o 
   2 -17  12      107.96      116.67      3.67 o 
   3 -17  12       51.66       49.93      2.76 o 
   4 -17  12        5.54        7.78      2.08 o 
   5 -17  12        8.36        7.56      2.07 o 
   6 -17  12       17.30       25.28      2.47 o 
  -6 -16  12        0.39        0.00      1.94 o 
  -5 -16  12        0.24        0.00      1.69 o 
  -4 -16  12        0.01        0.00      1.43 o 
  -3 -16  12       38.83       34.41      2.09 o 
  -2 -16  12       40.80       42.24      1.71 o 
  -1 -16  12       18.51       19.20      1.41 o 
   0 -16  12      336.59      339.86      5.49 o 
   1 -16  12        0.62        0.00      1.21 o 
   2 -16  12      177.83      175.66      3.86 o 
   3 -16  12       27.17       28.74      2.20 o 
   4 -16  12      100.71      106.40      6.45 o 
   5 -16  12        8.47        9.51      2.02 o 
   6 -16  12        0.38        0.16      1.89 o 
  -7 -15  12        5.99        3.14      2.01 o 
  -6 -15  12        1.42        2.09      1.90 o 
  -5 -15  12       13.21       11.27      1.97 o 
  -4 -15  12        2.52        0.08      1.40 o 
  -3 -15  12        4.92        3.86      1.27 o 
  -2 -15  12       61.03       57.44      2.00 o 
  -1 -15  12       19.82       23.14      1.51 o 
   0 -15  12      310.62      292.34      4.59 o 
   1 -15  12       67.70       55.64      2.00 o 
   2 -15  12        0.46        0.00      1.36 o 
   3 -15  12       13.07        7.47      1.98 o 
   4 -15  12        9.48        3.94      1.76 o 
   5 -15  12       10.31        6.96      1.92 o 
   6 -15  12       32.50       34.80      2.43 o 
  -7 -14  12        4.66        1.98      1.94 o 
  -6 -14  12        3.03        2.19      1.78 o 
  -5 -14  12        5.75        9.63      2.56 o 
  -4 -14  12        0.43        0.00      1.39 o 
  -3 -14  12       53.08       62.00      2.68 o 
  -2 -14  12       67.30       73.57      2.26 o 
  -1 -14  12       17.28       17.07      1.39 o 
   0 -14  12      226.10      220.29      3.76 o 
   1 -14  12       53.32       49.81      1.83 o 
   2 -14  12       81.67       80.00      2.44 o 
   3 -14  12       57.88       54.04      2.22 o 
   4 -14  12        3.47        2.30      1.55 o 
   5 -14  12        0.27        0.00      1.58 o 
   6 -14  12       23.27       29.22      2.23 o 
  -7 -13  12        0.00        0.00      1.83 o 
  -6 -13  12        0.02        0.00      1.69 o 
  -5 -13  12        5.88        5.23      1.49 o 
  -4 -13  12        4.00        5.34      1.54 o 
  -3 -13  12       27.62       24.09      1.44 o 
  -2 -13  12      406.96      400.86      5.63 o 
  -1 -13  12      116.97      125.52      2.73 o 
   0 -13  12      280.76      273.51      4.20 o 
   1 -13  12      161.88      155.38      2.89 o 
   2 -13  12        8.87        9.79      1.01 o 
   3 -13  12       12.75       12.86      1.36 o 
   4 -13  12        3.68        0.00      1.66 o 
   5 -13  12        0.58        0.00      1.40 o 
   6 -13  12        6.59        8.22      1.77 o 
   7 -13  12        3.52        0.20      1.66 o 
  -8 -12  12       14.13       19.55      2.34 o 
  -7 -12  12        3.22        4.48      1.89 o 
  -6 -12  12        3.99        0.87      1.68 o 
  -5 -12  12       14.66       11.31      2.06 o 
  -4 -12  12       30.61       29.32      1.99 o 
  -3 -12  12       31.18       20.13      1.41 o 
  -2 -12  12      970.51      974.95     11.69 o 
  -1 -12  12      298.37      295.14      4.38 o 
   0 -12  12       34.61       36.42      1.44 o 
   1 -12  12       82.60       78.85      1.98 o 
   2 -12  12       78.84       79.01      1.83 o 
   3 -12  12       10.37        6.15      1.15 o 
   4 -12  12        8.67        6.24      1.45 o 
   5 -12  12        3.18        2.75      1.42 o 
   6 -12  12        1.11        1.74      1.48 o 
   7 -12  12        0.32        0.00      1.59 o 
  -8 -11  12        0.21        1.16      1.95 o 
  -7 -11  12       14.20       14.35      2.29 o 
  -6 -11  12        3.69        4.46      1.77 o 
  -5 -11  12       35.20       33.95      2.00 o 
  -4 -11  12      223.96      225.30      4.07 o 
  -3 -11  12        3.00        0.36      1.02 o 
  -2 -11  12      344.56      337.46      4.80 o 
  -1 -11  12        8.47        3.01      1.33 o 
   0 -11  12       28.02       28.06      1.24 o 
   1 -11  12       15.43       14.60      0.93 o 
   2 -11  12        0.39        0.51      0.64 o 
   3 -11  12        0.78        0.00      0.95 o 
   4 -11  12        5.72        6.28      1.33 o 
   5 -11  12       12.95       14.82      1.59 o 
   6 -11  12        0.13        1.39      1.50 o 
   7 -11  12        0.14        0.00      1.51 o 
  -8 -10  12        0.06        0.00      1.81 o 
  -7 -10  12        4.89        0.00      1.75 o 
  -6 -10  12        1.40        0.00      1.54 o 
  -5 -10  12      126.05      117.74      3.24 o 
  -4 -10  12       26.62       22.27      1.71 o 
  -3 -10  12       48.30       49.74      1.73 o 
  -2 -10  12        2.53        0.00      0.78 o 
  -1 -10  12       33.24       42.07      1.47 o 
   0 -10  12       19.15       19.43      0.95 o 
   1 -10  12        3.66        3.67      0.75 o 
   2 -10  12      134.83      139.09      3.12 o 
   3 -10  12      108.97       99.12      2.67 o 
   4 -10  12       10.28        9.12      1.39 o 
   5 -10  12       27.14       29.49      1.86 o 
   6 -10  12       29.47       26.45      1.90 o 
   7 -10  12        2.55        0.18      1.56 o 
  -8  -9  12        1.59        0.25      1.79 o 
  -7  -9  12        0.26        0.00      1.56 o 
  -6  -9  12        8.29        3.71      1.66 o 
  -5  -9  12        0.71        0.00      1.26 o 
  -4  -9  12       39.58       38.82      1.47 o 
  -3  -9  12       71.23       72.60      1.66 o 
  -2  -9  12       10.75        9.64      0.91 o 
  -1  -9  12       27.63       34.21      1.29 o 
   0  -9  12       57.49       62.12      1.45 o 
   1  -9  12      352.89      382.07      4.75 o 
   2  -9  12      122.57      119.08      2.14 o 
   3  -9  12       13.36       14.75      1.17 o 
   4  -9  12       19.99       21.72      1.63 o 
   5  -9  12       56.74       59.97      2.49 o 
   6  -9  12        8.32        6.97      1.54 o 
   7  -9  12        9.47        8.08      1.69 o 
  -8  -8  12        3.90        4.72      1.88 o 
  -7  -8  12        1.92        0.00      1.52 o 
  -6  -8  12       16.42       16.17      1.87 o 
  -5  -8  12       34.45       33.37      2.13 o 
  -4  -8  12       23.95       21.76      1.07 o 
  -3  -8  12        0.22        0.00      0.73 o 
  -2  -8  12       39.78       49.81      1.56 o 
  -1  -8  12       91.81      103.04      2.08 o 
   0  -8  12      115.12       99.64      1.81 o 
   1  -8  12      124.36      128.68      2.04 o 
   2  -8  12       28.88       33.87      1.13 o 
   3  -8  12       18.36       18.62      1.24 o 
   4  -8  12      112.46      107.77      2.99 o 
   5  -8  12       52.20       58.74      2.50 o 
   6  -8  12        1.17        0.00      1.34 o 
   7  -8  12        4.19        1.83      1.74 o 
  -9  -7  12        2.88        6.02      2.03 o 
  -8  -7  12        0.08        0.00      1.69 o 
  -7  -7  12        1.32        0.46      1.53 o 
  -6  -7  12        1.49        0.00      1.51 o 
  -5  -7  12        2.88        0.37      1.20 o 
  -4  -7  12       58.34       63.24      1.64 o 
  -3  -7  12      158.21      143.17      3.42 o 
  -2  -7  12       65.39       63.78      1.69 o 
  -1  -7  12      104.59       91.75      1.94 o 
   0  -7  12      290.08      285.17      4.00 o 
   1  -7  12       53.18       51.50      1.32 o 
   2  -7  12       28.64       28.90      0.99 o 
   3  -7  12       13.27       13.47      1.20 o 
   4  -7  12       49.85       52.84      2.30 o 
   5  -7  12       93.47       90.38      2.86 o 
   6  -7  12        3.05        0.00      1.36 o 
   7  -7  12        3.52        2.81      1.86 o 
  -9  -6  12        1.32        1.91      1.91 o 
  -8  -6  12       23.33       22.03      2.25 o 
  -7  -6  12        4.78        7.27      1.72 o 
  -6  -6  12       82.23       90.19      3.36 o 
  -5  -6  12       40.76       42.24      1.99 o 
  -4  -6  12       17.94       17.76      1.21 o 
  -3  -6  12       15.78       15.93      1.05 o 
  -2  -6  12       18.45       16.90      0.99 o 
  -1  -6  12       66.11       62.26      1.62 o 
   0  -6  12      232.39      240.82      3.54 o 
   1  -6  12       17.45       16.45      0.97 o 
   2  -6  12        6.23        5.56      0.89 o 
   3  -6  12      454.39      475.86      7.50 o 
   4  -6  12      153.32      150.59      3.95 o 
   5  -6  12       36.02       43.10      2.30 o 
   6  -6  12        0.44        0.00      1.38 o 
   7  -6  12        0.42        0.00      1.66 o 
  -9  -5  12        0.95        2.69      1.91 o 
  -8  -5  12       23.19       25.61      2.35 o 
  -7  -5  12        5.72        7.22      1.70 o 
  -6  -5  12      177.00      192.11      4.21 o 
  -5  -5  12      190.27      197.49      4.48 o 
  -4  -5  12      134.18      130.30      2.33 o 
  -3  -5  12      328.90      347.80      5.11 o 
  -2  -5  12       35.81       38.58      1.78 o 
  -1  -5  12        6.40        3.88      0.76 o 
   0  -5  12        1.99        0.19      0.74 o 
   1  -5  12      310.18      306.66      3.90 o 
   2  -5  12      275.94      275.51      4.85 o 
   3  -5  12      127.56      141.89      3.26 o 
   4  -5  12        0.20        0.00      1.37 o 
   5  -5  12       17.08       15.27      1.72 o 
   6  -5  12        0.08        0.00      1.34 o 
   7  -5  12        0.58        0.00      1.72 o 
  -9  -4  12        0.00        1.61      1.92 o 
  -8  -4  12       77.03       94.38      3.40 o 
  -7  -4  12        0.10        2.29      1.51 o 
  -6  -4  12      285.69      288.89      4.99 o 
  -5  -4  12      171.27      182.29      3.18 o 
  -4  -4  12      517.82      513.40      6.16 o 
  -3  -4  12      624.37      688.39      7.87 o 
  -2  -4  12      397.13      395.02      5.25 o 
  -1  -4  12      409.17      408.89      5.36 o 
   0  -4  12      353.52      366.27      4.90 o 
   1  -4  12      219.57      213.41      2.99 o 
   2  -4  12      142.79      141.08      2.53 o 
   3  -4  12      364.62      356.27      5.99 o 
   4  -4  12       11.03        8.99      1.52 o 
   5  -4  12       14.60       11.53      1.62 o 
   6  -4  12        5.53        8.85      1.58 o 
   7  -4  12        4.01        0.00      1.96 o 
  -9  -3  12        6.28        3.91      1.83 o 
  -8  -3  12       25.70       30.59      2.27 o 
  -7  -3  12        0.34        1.02      1.48 o 
  -6  -3  12       20.77       22.48      1.74 o 
  -5  -3  12       46.48       56.24      1.91 o 
  -4  -3  12       70.65       63.09      1.73 o 
  -3  -3  12       43.69       47.85      1.45 o 
  -2  -3  12        9.73        7.34      0.92 o 
  -1  -3  12      256.95      265.76      3.55 o 
   0  -3  12       11.21       11.91      0.93 o 
   1  -3  12       35.28       32.55      1.14 o 
   2  -3  12      103.79       95.00      2.07 o 
   3  -3  12      162.83      173.41      3.69 o 
   4  -3  12       27.32       31.44      1.94 o 
   5  -3  12       39.03       33.92      2.00 o 
   6  -3  12       10.38       13.48      1.69 o 
   7  -3  12        8.97        9.21      2.03 o 
  -9  -2  12        2.09        0.88      1.81 o 
  -8  -2  12        9.87        6.15      1.85 o 
  -7  -2  12       10.97       13.13      1.73 o 
  -6  -2  12       64.81       52.12      2.17 o 
  -5  -2  12      355.65      370.62      5.27 o 
  -4  -2  12       69.52       74.52      1.85 o 
  -3  -2  12      222.58      224.77      3.52 o 
  -2  -2  12       73.56       72.25      1.86 o 
  -1  -2  12       36.82       38.32      1.41 o 
   0  -2  12        5.30        3.70      0.82 o 
   1  -2  12      354.92      351.54      6.18 o 
   2  -2  12       40.83       34.27      1.39 o 
   3  -2  12      204.70      206.32      4.10 o 
   4  -2  12        0.01        0.00      1.31 o 
   5  -2  12       35.20       30.02      3.41 o 
   6  -2  12       59.63       67.44      2.87 o 
  -9  -1  12        4.44        5.35      1.91 o 
  -8  -1  12        6.43        3.87      1.72 o 
  -7  -1  12       74.26       74.96      3.48 o 
  -6  -1  12      106.85      107.77      2.96 o 
  -5  -1  12      123.44      135.64      2.80 o 
  -4  -1  12       18.87       17.95      1.28 o 
  -3  -1  12       77.35       73.08      2.04 o 
  -2  -1  12       89.14       85.06      2.04 o 
  -1  -1  12       20.19       17.40      1.07 o 
   0  -1  12        8.87        7.50      0.90 o 
   1  -1  12       30.68       21.66      1.23 o 
   2  -1  12       92.65       78.08      2.57 o 
   3  -1  12        1.27        0.00      1.35 o 
   4  -1  12        1.24        0.00      1.29 o 
   5  -1  12        1.88        2.85      1.50 o 
   6  -1  12        3.63        2.52      1.55 o 
  -9   0  12        7.57        7.75      2.03 o 
  -8   0  12        3.87        2.09      1.94 o 
  -7   0  12       55.53       61.93      2.81 o 
  -6   0  12       29.93       27.41      1.80 o 
  -5   0  12       96.94      100.46      2.46 o 
  -4   0  12       79.16       69.33      2.10 o 
  -3   0  12        9.70        7.27      1.06 o 
  -2   0  12       10.32        7.71      0.99 o 
  -1   0  12       22.04       21.59      1.14 o 
   0   0  12       23.66       24.56      1.34 o 
   1   0  12        6.92        1.23      0.85 o 
   2   0  12        8.08        3.30      1.31 o 
   3   0  12       57.89       52.81      2.62 o 
   4   0  12        0.74        0.00      1.38 o 
   5   0  12        4.89        9.92      1.68 o 
   6   0  12       16.18       21.19      2.01 o 
  -9   1  12       15.18       21.58      2.34 o 
  -8   1  12        0.11        0.00      1.81 o 
  -7   1  12       63.06       67.38      3.62 o 
  -6   1  12        4.26        1.32      1.36 o 
  -5   1  12        0.59        0.00      1.42 o 
  -4   1  12      231.42      242.95      3.92 o 
  -3   1  12       25.01       18.08      1.23 o 
  -2   1  12      105.78       88.48      2.15 o 
  -1   1  12        0.16        0.00      0.80 o 
   0   1  12        2.23        0.00      0.84 o 
   1   1  12       25.89       20.27      1.19 o 
   2   1  12       93.69      102.67      2.90 o 
   3   1  12        4.80        3.66      1.49 o 
   4   1  12        1.69        0.89      1.43 o 
   5   1  12        7.33        9.68      1.75 o 
   6   1  12        0.99        0.00      1.64 o 
  -8   2  12        3.92        6.70      1.88 o 
  -7   2  12        0.37        0.00      1.91 o 
  -6   2  12        7.52        4.43      1.64 o 
  -5   2  12       63.72       59.75      3.15 o 
  -4   2  12        1.10        0.00      1.16 o 
  -3   2  12      119.89      103.17      2.44 o 
  -2   2  12        0.04        0.00      0.84 o 
  -1   2  12        3.05        0.00      0.96 o 
   0   2  12        6.29        2.44      1.00 o 
   1   2  12       29.79       16.83      1.41 o 
   2   2  12       29.74       27.34      1.76 o 
   3   2  12        5.40        3.25      1.55 o 
   4   2  12        4.28        1.69      1.58 o 
   5   2  12        0.70        0.00      1.66 o 
   6   2  12        0.38        0.00      1.67 o 
  -8   3  12        1.19        0.00      2.09 o 
  -7   3  12        9.47        4.36      2.09 o 
  -6   3  12       39.69       36.30      2.60 o 
  -5   3  12       98.04       83.27      4.46 o 
  -4   3  12        5.49        2.04      1.20 o 
  -3   3  12      187.96      182.92      3.64 o 
  -2   3  12        0.01        0.00      0.86 o 
  -1   3  12       26.54       14.72      1.25 o 
   0   3  12        3.85        0.00      0.94 o 
   1   3  12      224.32      203.54      4.39 o 
   2   3  12        1.72        2.37      1.30 o 
   3   3  12       16.33       13.67      1.90 o 
   4   3  12        4.93        4.30      1.73 o 
   5   3  12        0.64        0.24      1.82 o 
  -8   4  12        0.00        0.00      2.18 o 
  -7   4  12        0.28        0.00      3.57 o 
  -6   4  12        2.12        0.00      1.86 o 
  -5   4  12       40.76       36.29      2.59 o 
  -4   4  12       90.91       84.42      2.62 o 
  -3   4  12        1.04        3.62      1.22 o 
  -2   4  12       77.23       68.59      2.07 o 
  -1   4  12       14.97       13.13      1.27 o 
   0   4  12        2.23        0.00      0.96 o 
   1   4  12       68.64       52.69      2.44 o 
   2   4  12        5.90        2.81      1.37 o 
   3   4  12        2.36        3.45      1.72 o 
   4   4  12        9.09        6.98      1.93 o 
   5   4  12       29.43       35.10      2.60 o 
  -8   5  12        1.09        0.00      2.35 o 
  -7   5  12        7.23        2.87      2.10 o 
  -6   5  12        3.61        0.00      2.16 o 
  -5   5  12       30.27       27.10      2.40 o 
  -4   5  12        4.09        2.78      1.50 o 
  -3   5  12       10.86        6.21      1.35 o 
  -2   5  12        5.15        4.38      1.26 o 
  -1   5  12       83.63       64.68      2.10 o 
   0   5  12       19.40       22.14      1.57 o 
   1   5  12        0.10        0.22      1.39 o 
   2   5  12        7.07        8.43      1.86 o 
   3   5  12       21.18       22.90      2.34 o 
   4   5  12       25.38       28.92      2.53 o 
   5   5  12       13.94       15.00      2.36 o 
  -7   6  12       13.22       12.46      2.93 o 
  -6   6  12        7.99        8.47      2.14 o 
  -5   6  12       29.14       29.82      2.50 o 
  -4   6  12        0.69        1.70      1.49 o 
  -3   6  12        0.00        0.00      1.16 o 
  -2   6  12        3.00        0.00      1.18 o 
  -1   6  12      126.46      112.47      2.69 o 
   0   6  12        4.79        2.47      1.52 o 
   1   6  12       22.95       21.09      2.25 o 
   2   6  12       15.88       15.20      2.21 o 
   3   6  12       10.36       13.96      2.20 o 
   4   6  12       12.73       14.32      2.39 o 
  -7   7  12       34.07       44.38      3.82 o 
  -6   7  12        0.14        1.69      2.09 o 
  -5   7  12        9.87        7.10      2.22 o 
  -4   7  12       26.70       32.92      2.20 o 
  -3   7  12        0.52        0.00      1.23 o 
  -2   7  12        4.33        3.69      1.35 o 
  -1   7  12       31.73       30.21      1.87 o 
   0   7  12       36.67       38.17      2.29 o 
   1   7  12        3.84        5.48      1.70 o 
   2   7  12        1.80        0.00      1.86 o 
   3   7  12        1.53        3.49      2.14 o 
   4   7  12        0.04        0.00      2.48 o 
  -7   8  12       10.78       11.39      5.41 o 
  -6   8  12       28.91       37.52      4.53 o 
  -5   8  12        0.52        0.00      2.01 o 
  -4   8  12        4.93        2.40      1.64 o 
  -3   8  12        2.78        0.00      1.49 o 
  -2   8  12        7.43        6.87      1.74 o 
  -1   8  12        0.43        0.00      1.29 o 
   0   8  12        6.92        6.62      1.80 o 
   1   8  12       21.68       24.43      2.40 o 
   2   8  12        8.94       10.56      2.21 o 
   3   8  12        6.29       13.79      2.51 o 
  -6   9  12        4.60        4.33      2.47 o 
  -5   9  12        0.04        0.00      2.15 o 
  -4   9  12        1.89        0.00      2.02 o 
  -3   9  12        3.89        1.60      1.70 o 
  -2   9  12        3.22        1.63      1.66 o 
  -1   9  12        1.24        2.59      1.72 o 
   0   9  12        0.01        0.00      1.70 o 
   1   9  12        0.84        0.00      2.54 o 
   2   9  12        1.11        0.88      2.29 o 
  -5  10  12        0.46        0.00      2.31 o 
  -4  10  12       11.15       10.39      2.48 o 
  -3  10  12        7.94        9.65      2.39 o 
  -2  10  12        5.00        4.27      1.86 o 
  -1  10  12        2.02        1.61      1.80 o 
   0  10  12       23.62       28.86      3.22 o 
   1  10  12        7.91       12.66      2.57 o 
   2  10  12       10.66       16.34      3.08 o 
  -5  11  12        0.00        1.61      2.53 o 
  -4  11  12       37.90       47.49      5.21 o 
  -3  11  12        1.71        1.97      2.33 o 
  -2  11  12       27.86       43.17      3.33 o 
  -1  11  12        4.18        5.37      2.08 o 
   0  11  12       20.94       23.43      2.56 o 
  -3  12  12        5.95        0.00      4.04 o 
  -2  12  12        0.93        0.00      2.31 o 
  -1  12  12        3.68        0.00      2.11 o 
   0 -23  13        1.39        0.56      3.71 o 
   1 -23  13        0.03        0.11      2.43 o 
  -2 -22  13        0.71        0.41      1.96 o 
  -1 -22  13        1.05        3.00      4.00 o 
   0 -22  13       14.63       18.40      2.30 o 
   1 -22  13        2.14        3.02      2.36 o 
   2 -22  13       19.19       21.79      2.43 o 
   3 -22  13        0.01        0.00      2.21 o 
  -3 -21  13        0.47        0.35      1.83 o 
  -2 -21  13       12.77       15.68      2.16 o 
  -1 -21  13        5.67        8.73      1.76 o 
   0 -21  13       25.64       31.81      2.52 o 
   1 -21  13        1.66        3.08      2.02 o 
   2 -21  13        2.96        2.95      1.87 o 
   3 -21  13        0.39        0.00      1.85 o 
  -4 -20  13       12.18       19.11      2.72 o 
  -3 -20  13        2.01        2.79      1.86 o 
  -2 -20  13        0.70        2.26      1.78 o 
  -1 -20  13        1.12        2.45      1.52 o 
   0 -20  13        1.00        4.89      1.54 o 
   1 -20  13        0.81        0.00      2.04 o 
   2 -20  13        3.57        1.92      1.73 o 
   3 -20  13       18.88       26.14      2.36 o 
   4 -20  13        1.45        1.66      2.16 o 
  -5 -19  13        0.20        0.02      2.18 o 
  -4 -19  13       28.58       35.80      2.92 o 
  -3 -19  13        1.02        0.00      1.63 o 
  -2 -19  13       44.48       51.70      4.21 o 
  -1 -19  13       17.65       16.71      1.72 o 
   0 -19  13       12.83       17.27      1.70 o 
   1 -19  13       51.18       60.45      2.50 o 
   2 -19  13        0.50        1.51      1.72 o 
   3 -19  13        6.12        4.68      1.87 o 
   4 -19  13        0.01        0.67      1.95 o 
   5 -19  13        7.20        6.66      2.21 o 
  -5 -18  13        0.47        0.77      2.04 o 
  -4 -18  13        0.74        0.31      1.68 o 
  -3 -18  13       18.55       21.75      2.13 o 
  -2 -18  13        0.31        0.00      1.33 o 
  -1 -18  13        7.57        8.17      1.31 o 
   0 -18  13       10.17        8.91      1.33 o 
   1 -18  13        2.34        1.42      1.32 o 
   2 -18  13       22.92       19.79      2.06 o 
   3 -18  13       57.37       57.41      2.78 o 
   4 -18  13       25.89       26.51      2.43 o 
   5 -18  13        0.37        0.00      2.02 o 
  -6 -17  13        7.18        8.61      2.32 o 
  -5 -17  13        1.20        0.00      2.06 o 
  -4 -17  13        0.34        0.00      1.54 o 
  -3 -17  13       14.89       11.63      2.24 o 
  -2 -17  13        0.06        0.00      1.22 o 
  -1 -17  13        1.15        1.31      1.14 o 
   0 -17  13        1.69        1.26      1.11 o 
   1 -17  13        9.24        7.96      1.43 o 
   2 -17  13        8.66        8.95      1.83 o 
   3 -17  13        6.22        3.09      1.85 o 
   4 -17  13        7.53        3.77      2.15 o 
   5 -17  13       14.79       17.04      2.70 o 
  -6 -16  13        0.01        1.28      2.06 o 
  -5 -16  13        3.11        0.76      1.82 o 
  -4 -16  13        2.01        1.53      1.53 o 
  -3 -16  13        1.66        0.00      1.41 o 
  -2 -16  13       73.04       64.94      2.37 o 
  -1 -16  13        1.05        0.40      1.08 o 
   0 -16  13        2.37        0.00      1.11 o 
   1 -16  13        2.17        0.00      1.15 o 
   2 -16  13        0.71        0.00      2.12 o 
   3 -16  13        1.31        0.00      1.41 o 
   4 -16  13       26.79       21.95      2.81 o 
   5 -16  13        0.58        0.00      1.77 o 
   6 -16  13       36.38       36.49      2.77 o 
  -7 -15  13        2.62        5.23      2.19 o 
  -6 -15  13        2.47        4.16      2.02 o 
  -5 -15  13        4.92        4.09      1.86 o 
  -4 -15  13        0.56        2.06      1.51 o 
  -3 -15  13       47.00       34.03      1.82 o 
  -2 -15  13       63.12       54.81      1.99 o 
  -1 -15  13       11.09       10.01      1.30 o 
   0 -15  13        0.00        0.00      1.05 o 
   1 -15  13      135.52      129.45      2.95 o 
   2 -15  13       54.71       40.73      2.64 o 
   3 -15  13       15.08       10.02      1.58 o 
   4 -15  13       23.23       18.22      2.00 o 
   5 -15  13        0.00        0.00      1.66 o 
   6 -15  13        3.33        0.00      1.80 o 
  -7 -14  13        1.66        2.57      2.06 o 
  -6 -14  13        0.19        0.00      1.68 o 
  -5 -14  13        2.02        0.96      1.69 o 
  -4 -14  13        7.72        8.11      1.63 o 
  -3 -14  13        0.01        0.00      1.22 o 
  -2 -14  13       41.36       34.22      1.62 o 
  -1 -14  13        9.11        0.00      1.12 o 
   0 -14  13        0.02        0.00      1.02 o 
   1 -14  13       59.58       41.21      1.72 o 
   2 -14  13        2.16        0.00      1.03 o 
   3 -14  13        6.73        1.47      1.32 o 
   4 -14  13       50.00       45.70      2.38 o 
   5 -14  13        0.83        0.00      1.59 o 
   6 -14  13        0.13        0.00      1.64 o 
  -7 -13  13        1.02        0.53      1.94 o 
  -6 -13  13       12.32        9.51      1.97 o 
  -5 -13  13       32.94       32.14      2.01 o 
  -4 -13  13        5.53        5.94      1.52 o 
  -3 -13  13        3.68        2.94      1.12 o 
  -2 -13  13      164.14      159.98      3.12 o 
  -1 -13  13       34.47       30.04      1.50 o 
   0 -13  13      225.79      200.22      3.47 o 
   1 -13  13       26.98       27.62      1.38 o 
   2 -13  13       68.08       67.70      1.99 o 
   3 -13  13        2.26        0.00      1.12 o 
   4 -13  13        8.75        7.49      1.55 o 
   5 -13  13       10.35        8.13      1.70 o 
   6 -13  13       20.90       23.10      2.08 o 
  -8 -12  13        0.01        2.72      2.00 o 
  -7 -12  13        1.44        2.31      1.86 o 
  -6 -12  13        0.02        0.00      1.65 o 
  -5 -12  13        0.22        0.00      1.39 o 
  -4 -12  13      229.61      236.05      4.96 o 
  -3 -12  13      137.65      117.22      2.75 o 
  -2 -12  13      265.15      261.38      4.15 o 
  -1 -12  13      169.21      155.45      3.57 o 
   0 -12  13        5.91        0.17      0.96 o 
   1 -12  13      130.78      130.64      2.41 o 
   2 -12  13       26.73       25.01      1.31 o 
   3 -12  13        6.90        6.33      1.17 o 
   4 -12  13       17.79       15.05      1.62 o 
   5 -12  13        0.65        0.86      1.44 o 
   6 -12  13        5.78        4.09      1.85 o 
  -8 -11  13       10.64       13.15      2.29 o 
  -7 -11  13        5.08        5.34      1.98 o 
  -6 -11  13        0.28        0.05      1.65 o 
  -5 -11  13        0.58        0.00      1.38 o 
  -4 -11  13      122.64      113.42      2.91 o 
  -3 -11  13      202.33      206.13      3.52 o 
  -2 -11  13       81.25       66.88      2.06 o 
  -1 -11  13       21.03       19.25      1.24 o 
   0 -11  13      112.73      109.17      2.09 o 
   1 -11  13       12.08       10.00      0.93 o 
   2 -11  13        1.60        1.26      0.58 o 
   3 -11  13       26.01       34.28      1.63 o 
   4 -11  13       20.07       18.49      1.65 o 
   5 -11  13        0.01        0.25      1.45 o 
   6 -11  13        6.58        5.01      1.66 o 
   7 -11  13       11.77       10.85      1.83 o 
  -8 -10  13        0.00        0.00      1.86 o 
  -7 -10  13        3.31        1.46      1.76 o 
  -6 -10  13        8.75       11.08      1.96 o 
  -5 -10  13       55.02       49.89      2.31 o 
  -4 -10  13      142.00      155.73      3.30 o 
  -3 -10  13      131.43      132.31      2.67 o 
  -2 -10  13       14.79       10.54      1.09 o 
  -1 -10  13        0.51        0.00      0.78 o 
   0 -10  13      176.14      172.32      2.67 o 
   1 -10  13       79.16       84.87      2.47 o 
   2 -10  13        0.41        0.55      0.64 o 
   3 -10  13        0.28        1.03      1.01 o 
   4 -10  13        7.50        7.84      1.43 o 
   5 -10  13        3.31        3.80      1.48 o 
   6 -10  13        0.01        0.00      1.41 o 
   7 -10  13        3.19        3.17      1.60 o 
  -8  -9  13        0.39        1.37      1.86 o 
  -7  -9  13        0.06        0.00      1.70 o 
  -6  -9  13       14.13       14.61      1.95 o 
  -5  -9  13        8.78        3.65      1.47 o 
  -4  -9  13       88.53       84.28      2.16 o 
  -3  -9  13       26.40       23.64      1.30 o 
  -2  -9  13        0.00        0.00      0.76 o 
  -1  -9  13       30.48       33.49      1.31 o 
   0  -9  13        4.72        4.10      0.69 o 
   1  -9  13        0.11        0.26      0.73 o 
   2  -9  13       10.56        9.40      0.86 o 
   3  -9  13       14.87       13.56      1.23 o 
   4  -9  13        5.12        7.62      1.40 o 
   5  -9  13        1.21        0.00      1.34 o 
   6  -9  13       16.05       14.34      1.71 o 
   7  -9  13        6.40        3.29      2.56 o 
  -8  -8  13        0.14        0.00      1.77 o 
  -7  -8  13        0.85        0.00      1.64 o 
  -6  -8  13        0.11        1.70      1.66 o 
  -5  -8  13       14.21        8.59      1.52 o 
  -4  -8  13        2.72        0.00      0.90 o 
  -3  -8  13       32.22       29.67      1.30 o 
  -2  -8  13        0.03        0.00      0.71 o 
  -1  -8  13        0.60        0.16      0.74 o 
   0  -8  13        8.04        6.29      0.87 o 
   1  -8  13      210.41      239.12      3.35 o 
   2  -8  13      183.82      186.81      2.81 o 
   3  -8  13       15.13       14.61      1.28 o 
   4  -8  13       86.33       82.22      2.79 o 
   5  -8  13        2.48        2.07      1.42 o 
   6  -8  13        3.49        3.94      1.53 o 
   7  -8  13        3.65        5.79      2.09 o 
  -8  -7  13        1.46        0.00      1.80 o 
  -7  -7  13       12.98       10.35      1.95 o 
  -6  -7  13        1.38        0.23      1.59 o 
  -5  -7  13       43.41       43.17      2.05 o 
  -4  -7  13       25.66       22.50      1.23 o 
  -3  -7  13        1.72        0.95      0.82 o 
  -2  -7  13        0.00        0.32      0.75 o 
  -1  -7  13       46.71       43.37      1.52 o 
   0  -7  13       55.16       43.98      1.53 o 
   1  -7  13        0.52        0.00      0.73 o 
   2  -7  13       79.01       80.52      1.91 o 
   3  -7  13      155.47      174.92      3.74 o 
   4  -7  13      228.76      240.78      5.43 o 
   5  -7  13       12.63       15.06      2.28 o 
   6  -7  13        6.14        4.04      1.63 o 
   7  -7  13        0.95        0.92      1.93 o 
  -8  -6  13        5.69        5.70      1.97 o 
  -7  -6  13        0.60        1.75      1.72 o 
  -6  -6  13       74.19       84.33      2.90 o 
  -5  -6  13       13.42       15.36      1.60 o 
  -4  -6  13       34.34       29.37      1.36 o 
  -3  -6  13        1.15        2.11      0.87 o 
  -2  -6  13       44.36       28.03      1.24 o 
  -1  -6  13      100.03      100.76      2.17 o 
   0  -6  13       54.01       51.31      1.62 o 
   1  -6  13       41.42       39.65      1.31 o 
   2  -6  13      456.68      496.28      6.30 o 
   3  -6  13      224.18      242.36      4.64 o 
   4  -6  13       64.48       69.54      2.94 o 
   5  -6  13        0.02        0.00      1.37 o 
   6  -6  13       11.63       10.72      1.73 o 
   7  -6  13        5.02        2.10      1.97 o 
  -9  -5  13        5.35        6.04      2.14 o 
  -8  -5  13       44.92       55.44      3.07 o 
  -7  -5  13        1.45        0.00      1.70 o 
  -6  -5  13      157.14      164.84      4.03 o 
  -5  -5  13        0.16        3.93      1.71 o 
  -4  -5  13      275.07      306.56      4.50 o 
  -3  -5  13        5.04       10.78      1.05 o 
  -2  -5  13      160.15      162.20      2.90 o 
  -1  -5  13      143.91      140.94      2.62 o 
   0  -5  13       91.57       92.31      2.09 o 
   1  -5  13      147.08      149.88      2.83 o 
   2  -5  13     1209.37     1204.64     15.32 o 
   3  -5  13      445.65      440.19      7.19 o 
   4  -5  13       18.45       11.14      2.42 o 
   5  -5  13        0.30        0.17      1.45 o 
   6  -5  13        3.30        0.20      1.50 o 
  -9  -4  13        1.30        0.96      2.11 o 
  -8  -4  13       10.57        9.59      2.10 o 
  -7  -4  13        1.19        1.53      1.55 o 
  -6  -4  13      254.64      245.44      4.57 o 
  -5  -4  13       49.38       52.68      2.14 o 
  -4  -4  13      493.15      468.68      5.82 o 
  -3  -4  13      103.98      105.11      2.37 o 
  -2  -4  13      982.04     1016.39     12.04 o 
  -1  -4  13      237.34      263.44      3.94 o 
   0  -4  13      443.35      448.93      5.87 o 
   1  -4  13      353.31      341.61      4.38 o 
   2  -4  13      347.59      364.15      6.34 o 
   3  -4  13      132.12      139.35      3.39 o 
   4  -4  13       11.46        9.59      1.62 o 
   5  -4  13       10.91        9.02      1.63 o 
   6  -4  13        5.04        2.15      1.58 o 
  -9  -3  13        2.35        2.58      2.12 o 
  -8  -3  13        5.77        6.95      2.08 o 
  -7  -3  13        5.42        4.37      1.64 o 
  -6  -3  13       46.38       48.75      2.13 o 
  -5  -3  13        7.17        6.30      1.34 o 
  -4  -3  13        9.34        8.86      1.05 o 
  -3  -3  13      160.22      156.70      2.63 o 
  -2  -3  13       49.58       39.15      1.55 o 
  -1  -3  13       13.57       14.00      0.95 o 
   0  -3  13        2.78        0.00      0.86 o 
   1  -3  13      709.06      698.96      7.94 o 
   2  -3  13       82.43       71.95      2.76 o 
   3  -3  13       82.40       80.52      3.13 o 
   4  -3  13        5.46        0.25      1.45 o 
   5  -3  13        7.39        9.03      1.63 o 
   6  -3  13       15.83       18.86      1.96 o 
  -9  -2  13        6.85        7.86      2.22 o 
  -8  -2  13        6.07        9.19      2.94 o 
  -7  -2  13       32.81       35.49      2.27 o 
  -6  -2  13        0.01        0.00      1.31 o 
  -5  -2  13       43.67       40.62      1.91 o 
  -4  -2  13       64.57       58.07      1.98 o 
  -3  -2  13      120.48      120.73      2.57 o 
  -2  -2  13       25.15       18.42      1.27 o 
  -1  -2  13        1.78        0.00      0.85 o 
   0  -2  13      126.44      116.27      2.39 o 
   1  -2  13      366.64      362.56      5.88 o 
   2  -2  13       98.40      104.16      3.02 o 
   3  -2  13        1.70        0.00      1.40 o 
   4  -2  13        0.80        0.00      1.40 o 
   5  -2  13        0.21        1.29      1.52 o 
   6  -2  13        0.02        0.00      1.57 o 
  -8  -1  13        0.07        0.14      1.76 o 
  -7  -1  13       18.29       21.07      2.03 o 
  -6  -1  13        0.22        0.00      1.32 o 
  -5  -1  13        5.87        5.96      1.37 o 
  -4  -1  13        7.66        3.87      1.14 o 
  -3  -1  13       13.77        6.07      1.13 o 
  -2  -1  13        1.34        0.00      0.88 o 
  -1  -1  13        3.26        0.00      0.93 o 
   0  -1  13        0.28        0.00      0.84 o 
   1  -1  13      210.09      201.94      5.07 o 
   2  -1  13        0.18        0.00      1.18 o 
   3  -1  13        0.25        0.00      1.35 o 
   4  -1  13        6.37        8.41      1.68 o 
   5  -1  13        3.01        2.86      1.60 o 
   6  -1  13       11.92       17.55      2.02 o 
  -8   0  13       15.48       16.95      2.11 o 
  -7   0  13        0.01        0.00      1.70 o 
  -6   0  13       10.51       10.34      1.54 o 
  -5   0  13       14.47       19.46      2.40 o 
  -4   0  13       11.86       10.92      1.26 o 
  -3   0  13       79.24       75.31      2.16 o 
  -2   0  13        0.99        0.00      0.88 o 
  -1   0  13      160.15      135.94      2.66 o 
   0   0  13        5.45        0.00      1.00 o 
   1   0  13       24.77       18.00      1.50 o 
   2   0  13       52.20       43.35      2.07 o 
   3   0  13       37.92       44.96      2.49 o 
   4   0  13       49.93       48.36      2.58 o 
   5   0  13        3.28        6.52      1.79 o 
   6   0  13        1.60        2.21      1.79 o 
  -8   1  13       16.57       18.00      2.18 o 
  -7   1  13        0.45        0.00      2.44 o 
  -6   1  13        9.96        8.15      1.52 o 
  -5   1  13       77.22       65.97      2.90 o 
  -4   1  13        0.54        0.00      1.03 o 
  -3   1  13       13.94        5.56      1.14 o 
  -2   1  13        4.12        2.06      1.00 o 
  -1   1  13       32.82       25.39      1.43 o 
   0   1  13        2.84        0.00      0.95 o 
   1   1  13       16.97       10.48      1.42 o 
   2   1  13        8.56        4.50      1.41 o 
   3   1  13        0.00        0.00      1.62 o 
   4   1  13        1.06        0.06      1.59 o 
   5   1  13        0.35        0.00      1.66 o 
  -8   2  13        4.22        6.41      1.96 o 
  -7   2  13       36.27       32.12      2.41 o 
  -6   2  13        0.01        0.00      1.39 o 
  -5   2  13       44.30       33.94      2.21 o 
  -4   2  13        2.21        0.00      1.05 o 
  -3   2  13        8.13        5.14      1.13 o 
  -2   2  13       19.73       14.89      1.23 o 
  -1   2  13       84.62       66.77      2.11 o 
   0   2  13       40.52       24.09      1.43 o 
   1   2  13       46.11       45.44      2.78 o 
   2   2  13        4.92        2.95      1.31 o 
   3   2  13        0.27        0.00      1.61 o 
   4   2  13        0.01        0.00      1.59 o 
   5   2  13        1.20        0.00      1.76 o 
  -8   3  13        0.01        0.00      1.87 o 
  -7   3  13        4.12        3.61      2.11 o 
  -6   3  13        4.58        1.52      1.97 o 
  -5   3  13       12.42       14.08      2.17 o 
  -4   3  13        0.00        0.00      1.40 o 
  -3   3  13      141.76      135.58      2.90 o 
  -2   3  13        3.19        0.08      1.04 o 
  -1   3  13      100.22       83.67      2.30 o 
   0   3  13       40.65       34.80      1.75 o 
   1   3  13        3.25        2.34      1.45 o 
   2   3  13       16.59       14.31      2.51 o 
   3   3  13       13.97       17.02      2.14 o 
   4   3  13        8.16        4.13      2.91 o 
   5   3  13        0.73        0.00      1.88 o 
  -8   4  13        0.27        0.89      2.35 o 
  -7   4  13        2.45        0.00      2.69 o 
  -6   4  13       21.41       17.45      2.37 o 
  -5   4  13        3.70        2.89      1.86 o 
  -4   4  13        3.30        0.00      1.47 o 
  -3   4  13       21.85       17.93      1.44 o 
  -2   4  13       49.76       45.90      1.80 o 
  -1   4  13       12.63       14.81      1.38 o 
   0   4  13       23.42       24.46      1.63 o 
   1   4  13       11.83       12.05      1.70 o 
   2   4  13        5.41        1.97      1.79 o 
   3   4  13        4.36        6.71      1.96 o 
   4   4  13        2.47        0.00      1.90 o 
  -7   5  13        0.09        0.58      2.16 o 
  -6   5  13        0.46        0.00      1.96 o 
  -5   5  13       21.59       16.81      2.33 o 
  -4   5  13        1.29        0.00      1.37 o 
  -3   5  13       23.05        9.99      1.52 o 
  -2   5  13       20.35       26.72      1.55 o 
  -1   5  13        0.26        0.00      1.22 o 
   0   5  13        2.75        2.82      1.51 o 
   1   5  13        2.37        1.05      1.50 o 
   2   5  13        4.19        8.84      2.00 o 
   3   5  13       13.01       16.99      2.30 o 
   4   5  13        0.21        0.00      1.97 o 
  -7   6  13        4.22        7.56      2.90 o 
  -6   6  13        0.05        1.61      2.10 o 
  -5   6  13       12.97        7.58      2.17 o 
  -4   6  13       10.60        9.75      1.78 o 
  -3   6  13       18.88       10.38      1.55 o 
  -2   6  13        2.35        0.75      1.17 o 
  -1   6  13       52.22       54.94      2.27 o 
   0   6  13       14.83       11.25      1.86 o 
   1   6  13        3.61        6.17      1.68 o 
   2   6  13        1.06        0.72      1.93 o 
   3   6  13        2.56        0.76      2.09 o 
  -7   7  13        0.68        1.15      2.93 o 
  -6   7  13        0.02        0.94      2.13 o 
  -5   7  13        0.79        0.00      1.91 o 
  -4   7  13        0.92        0.00      1.87 o 
  -3   7  13       13.97       13.86      1.95 o 
  -2   7  13        6.06        8.24      1.56 o 
  -1   7  13       10.40        8.56      1.82 o 
   0   7  13       78.08       81.69      3.27 o 
   1   7  13        0.14        3.00      1.69 o 
   2   7  13        5.09        2.73      2.16 o 
   3   7  13        4.04        7.29      2.39 o 
  -6   8  13        4.27        6.70      2.45 o 
  -5   8  13        3.10        0.00      2.15 o 
  -4   8  13        3.10        2.49      2.11 o 
  -3   8  13        6.54        6.60      1.84 o 
  -2   8  13        5.25        5.43      1.78 o 
  -1   8  13        0.18        0.00      1.69 o 
   0   8  13        0.03        0.00      1.69 o 
   1   8  13        8.53        6.04      2.19 o 
   2   8  13        9.75       15.80      2.60 o 
  -5   9  13        2.40        0.00      2.26 o 
  -4   9  13        4.49        8.16      4.66 o 
  -3   9  13        0.69        0.00      2.16 o 
  -2   9  13        3.04        2.56      1.85 o 
  -1   9  13        0.24        0.00      1.72 o 
   0   9  13       10.14       11.79      2.14 o 
   1   9  13        0.40        0.00      2.20 o 
  -5  10  13        0.01        0.00      2.30 o 
  -4  10  13       13.06       17.09      3.65 o 
  -3  10  13        2.19        1.78      2.33 o 
  -2  10  13        4.19        4.16      2.45 o 
  -1  10  13        7.76        8.82      2.13 o 
   0  10  13        0.02        0.00      2.00 o 
  -3  11  13        2.84        4.35      3.28 o 
  -2  11  13        2.04        2.10      2.56 o 
  -1  11  13        0.29        0.00      2.03 o 
  -2 -22  14        3.36        5.77      2.12 o 
  -1 -22  14       10.44        9.83      2.49 o 
   0 -22  14        6.03        9.03      2.09 o 
   1 -22  14        0.01        0.90      2.42 o 
   2 -22  14        2.70        1.38      2.02 o 
  -3 -21  14        0.59        0.55      1.93 o 
  -2 -21  14        0.26        2.03      1.94 o 
  -1 -21  14        5.71       11.28      2.03 o 
   0 -21  14        6.21        5.55      1.95 o 
   1 -21  14        0.34        1.17      1.86 o 
   2 -21  14       19.06       20.85      2.36 o 
   3 -21  14        8.90        9.57      2.45 o 
  -4 -20  14       10.41       17.96      2.67 o 
  -3 -20  14        7.07        9.62      2.09 o 
  -2 -20  14       11.01       14.76      2.14 o 
  -1 -20  14        0.63        1.96      1.58 o 
   0 -20  14       12.73       15.68      2.48 o 
   1 -20  14        0.01        1.71      1.72 o 
   2 -20  14        3.48        3.02      1.90 o 
   3 -20  14        1.68        0.00      1.79 o 
   4 -20  14        0.53        1.45      1.99 o 
  -5 -19  14        4.22        4.31      2.30 o 
  -4 -19  14        4.71        7.01      1.97 o 
  -3 -19  14        0.32        0.36      1.75 o 
  -2 -19  14        2.93        2.76      1.79 o 
  -1 -19  14        2.06        3.93      1.64 o 
   0 -19  14        2.73        1.85      1.45 o 
   1 -19  14        5.09        3.00      1.70 o 
   2 -19  14       27.76       23.27      2.20 o 
   3 -19  14       14.05       15.35      2.18 o 
   4 -19  14        2.25        0.76      1.92 o 
  -5 -18  14        0.27        0.00      2.05 o 
  -4 -18  14       12.98       18.00      2.11 o 
  -3 -18  14        0.02        0.00      1.65 o 
  -2 -18  14       30.21       40.34      2.12 o 
  -1 -18  14        2.71        2.79      1.23 o 
   0 -18  14        8.57       10.76      1.40 o 
   1 -18  14        3.92        4.17      1.40 o 
   2 -18  14       40.97       43.76      3.54 o 
   3 -18  14        7.88        6.62      1.69 o 
   4 -18  14       15.04       11.71      2.16 o 
   5 -18  14        2.66        2.54      2.05 o 
  -6 -17  14        0.16        0.00      2.09 o 
  -5 -17  14        0.10        0.00      1.98 o 
  -4 -17  14        1.00        2.21      1.63 o 
  -3 -17  14        2.29        0.00      1.54 o 
  -2 -17  14        2.89        1.92      1.33 o 
  -1 -17  14       17.44       17.27      1.41 o 
   0 -17  14        8.61        7.67      1.26 o 
   1 -17  14       15.40       16.17      1.57 o 
   2 -17  14        0.15        0.00      1.56 o 
   3 -17  14        2.48        2.69      1.62 o 
   4 -17  14        1.47        0.00      1.76 o 
   5 -17  14        0.30        0.00      1.89 o 
  -6 -16  14        0.87        0.00      1.93 o 
  -5 -16  14        0.92        0.00      1.82 o 
  -4 -16  14        6.77        8.16      1.72 o 
  -3 -16  14        0.82        0.00      1.44 o 
  -2 -16  14        2.69        2.39      1.39 o 
  -1 -16  14        9.72        9.09      1.23 o 
   0 -16  14        7.37        3.19      1.16 o 
   1 -16  14        2.67        0.00      1.27 o 
   2 -16  14       13.53        7.38      1.81 o 
   3 -16  14        0.81        0.00      1.38 o 
   4 -16  14       12.40        5.70      2.40 o 
   5 -16  14        0.22        0.00      1.75 o 
  -7 -15  14        0.78        0.00      1.97 o 
  -6 -15  14        2.27        3.13      1.92 o 
  -5 -15  14        3.17        0.00      2.44 o 
  -4 -15  14       24.65       19.93      1.90 o 
  -3 -15  14        2.04        0.50      1.26 o 
  -2 -15  14      147.36      139.79      2.98 o 
  -1 -15  14        8.11        5.14      1.17 o 
   0 -15  14        4.53        0.00      1.24 o 
   1 -15  14        0.87        0.00      1.19 o 
   2 -15  14        6.14        0.10      1.55 o 
   3 -15  14        0.88        0.00      1.34 o 
   4 -15  14       35.30       30.91      2.26 o 
   5 -15  14        0.12        0.00      1.65 o 
   6 -15  14        0.32        0.00      1.75 o 
  -7 -14  14        8.05        7.77      2.15 o 
  -6 -14  14        1.39        0.83      1.92 o 
  -5 -14  14        7.15        6.90      1.65 o 
  -4 -14  14        0.15        0.56      1.44 o 
  -3 -14  14       60.49       45.60      2.02 o 
  -2 -14  14       12.58       11.13      1.27 o 
  -1 -14  14      131.51      100.45      2.50 o 
   0 -14  14        7.44        2.93      1.10 o 
   1 -14  14      328.21      314.23      5.09 o 
   2 -14  14      100.77       96.25      3.25 o 
   3 -14  14        0.02        0.00      1.27 o 
   4 -14  14       87.41       82.50      3.14 o 
   5 -14  14        0.04        0.00      1.53 o 
   6 -14  14        0.42        0.00      1.69 o 
  -7 -13  14        6.99        7.17      2.12 o 
  -6 -13  14        0.00        0.13      1.74 o 
  -5 -13  14        2.82        6.13      1.59 o 
  -4 -13  14       19.15       21.77      2.49 o 
  -3 -13  14        0.39        2.58      1.09 o 
  -2 -13  14        3.56        3.87      1.13 o 
  -1 -13  14        0.01        0.00      1.01 o 
   0 -13  14       13.85        9.75      1.21 o 
   1 -13  14       67.31       58.60      1.80 o 
   2 -13  14       12.98        6.48      1.30 o 
   3 -13  14        2.80        0.78      1.21 o 
   4 -13  14       61.74       59.46      2.69 o 
   5 -13  14        4.39        1.01      1.58 o 
   6 -13  14        2.46        2.52      1.71 o 
  -7 -12  14        4.37        6.78      2.05 o 
  -6 -12  14        8.66       10.20      2.01 o 
  -5 -12  14       65.91       65.13      2.76 o 
  -4 -12  14      183.11      178.66      5.78 o 
  -3 -12  14        4.63        3.24      1.13 o 
  -2 -12  14       90.54       78.42      2.25 o 
  -1 -12  14       47.23       34.70      1.52 o 
   0 -12  14       49.86       48.69      1.55 o 
   1 -12  14        0.01        0.00      0.81 o 
   2 -12  14       42.64       35.50      1.72 o 
   3 -12  14        7.63        7.80      1.29 o 
   4 -12  14       25.30       28.59      2.00 o 
   5 -12  14        0.19        0.00      1.37 o 
   6 -12  14        1.63        0.00      2.19 o 
  -8 -11  14        0.00        0.00      2.00 o 
  -7 -11  14        6.51        6.44      1.96 o 
  -6 -11  14       11.16       13.53      2.07 o 
  -5 -11  14        1.91        2.43      1.51 o 
  -4 -11  14      161.10      166.06      3.57 o 
  -3 -11  14       43.72       46.24      1.77 o 
  -2 -11  14        9.50        5.47      1.13 o 
  -1 -11  14       60.44       54.22      1.92 o 
   0 -11  14        0.14        0.00      0.73 o 
   1 -11  14      111.25      117.55      2.25 o 
   2 -11  14       85.30       80.73      2.37 o 
   3 -11  14       12.21       12.67      1.38 o 
   4 -11  14       23.43       23.07      1.85 o 
   5 -11  14       21.40       19.03      1.84 o 
   6 -11  14        8.72        8.13      1.70 o 
  -8 -10  14        8.99        7.38      2.83 o 
  -7 -10  14       19.13       21.28      2.26 o 
  -6 -10  14       31.33       33.15      2.78 o 
  -5 -10  14        0.00        0.00      1.42 o 
  -4 -10  14      102.92       99.06      2.76 o 
  -3 -10  14       12.36        5.10      1.14 o 
  -2 -10  14        0.24        0.00      0.87 o 
  -1 -10  14        3.91        0.69      0.88 o 
   0 -10  14       19.05       22.61      1.03 o 
   1 -10  14        3.23        2.85      0.84 o 
   2 -10  14        9.26       11.19      1.06 o 
   3 -10  14       47.66       52.43      2.04 o 
   4 -10  14        2.62        3.42      1.43 o 
   5 -10  14       20.30       20.85      1.84 o 
   6 -10  14       19.49       18.91      1.91 o 
  -8  -9  14        0.23        1.41      1.99 o 
  -7  -9  14       33.25       39.02      2.59 o 
  -6  -9  14      114.29      115.08      4.00 o 
  -5  -9  14        7.55        8.90      1.62 o 
  -4  -9  14       71.00       61.29      2.24 o 
  -3  -9  14        1.60        0.00      1.09 o 
  -2  -9  14        2.38        0.33      0.88 o 
  -1  -9  14        0.74        0.00      0.83 o 
   0  -9  14       74.09       71.95      1.91 o 
   1  -9  14      327.38      346.63      4.51 o 
   2  -9  14       19.59       20.30      1.18 o 
   3  -9  14       10.04        9.77      1.24 o 
   4  -9  14       57.73       61.44      2.62 o 
   5  -9  14        8.02        7.23      1.60 o 
   6  -9  14       44.95       50.02      2.47 o 
  -8  -8  14        0.10        0.54      1.90 o 
  -7  -8  14        7.95       11.34      2.08 o 
  -6  -8  14       69.28       77.21      3.38 o 
  -5  -8  14        1.17        2.04      1.44 o 
  -4  -8  14        1.58        0.00      0.95 o 
  -3  -8  14        1.11        0.00      0.88 o 
  -2  -8  14       55.53       70.96      1.98 o 
  -1  -8  14       12.63       14.03      1.07 o 
   0  -8  14       68.30       54.44      1.75 o 
   1  -8  14       14.54       17.47      1.17 o 
   2  -8  14        1.88        5.26      1.27 o 
   3  -8  14        0.49        2.41      1.27 o 
   4  -8  14      121.92      118.35      3.79 o 
   5  -8  14       10.74       12.89      1.89 o 
   6  -8  14       23.34       29.25      2.26 o 
  -8  -7  14       26.11       30.03      3.68 o 
  -7  -7  14        0.50        1.63      1.81 o 
  -6  -7  14       44.75       44.09      2.65 o 
  -5  -7  14        3.67        3.50      1.46 o 
  -4  -7  14       75.29       73.08      2.99 o 
  -3  -7  14        9.20       12.94      1.15 o 
  -2  -7  14      373.74      379.56      5.28 o 
  -1  -7  14        3.69        4.49      0.96 o 
   0  -7  14        1.46        2.75      0.95 o 
   1  -7  14       60.71       56.64      1.83 o 
   2  -7  14      111.90      118.09      3.17 o 
   3  -7  14        0.22        5.97      1.34 o 
   4  -7  14       37.74       40.07      2.62 o 
   5  -7  14       51.41       48.54      2.61 o 
   6  -7  14        6.30        2.80      1.75 o 
  -8  -6  14        0.25        0.60      2.17 o 
  -7  -6  14       17.23       17.28      2.67 o 
  -6  -6  14       40.88       42.56      2.67 o 
  -5  -6  14        2.86        3.46      1.51 o 
  -4  -6  14      370.20      351.23      5.05 o 
  -3  -6  14        0.52        4.48      1.03 o 
  -2  -6  14     1347.50     1340.07     15.59 o 
  -1  -6  14      176.38      167.27      3.00 o 
   0  -6  14      407.02      403.66      5.49 o 
   1  -6  14      427.65      441.64      5.86 o 
   2  -6  14      306.35      326.37      5.88 o 
   3  -6  14       48.85       46.68      2.54 o 
   4  -6  14       56.21       58.09      2.85 o 
   5  -6  14        1.15        0.71      1.62 o 
   6  -6  14        0.28        0.00      1.59 o 
  -8  -5  14       14.15       15.95      2.35 o 
  -7  -5  14        5.10        3.88      1.91 o 
  -6  -5  14       45.09       51.22      2.61 o 
  -5  -5  14      120.89      119.90      3.45 o 
  -4  -5  14      121.90      128.49      2.78 o 
  -3  -5  14       47.22       45.07      1.75 o 
  -2  -5  14        0.75        0.00      1.13 o 
  -1  -5  14      267.74      254.77      3.95 o 
   0  -5  14       46.98       46.44      1.70 o 
   1  -5  14      455.32      475.44      6.26 o 
   2  -5  14      453.32      453.20      7.56 o 
   3  -5  14       25.07       27.69      2.07 o 
   4  -5  14       11.23       11.48      1.82 o 
   5  -5  14        6.70        5.80      1.68 o 
   6  -5  14        0.60        2.03      1.66 o 
  -8  -4  14        3.61        1.25      1.95 o 
  -7  -4  14        2.73        2.03      1.93 o 
  -6  -4  14       68.30       72.71      2.97 o 
  -5  -4  14       73.06       70.74      4.21 o 
  -4  -4  14      314.56      340.70      4.62 o 
  -3  -4  14      277.64      257.00      4.08 o 
  -2  -4  14      385.88      386.50      5.43 o 
  -1  -4  14      199.70      205.92      3.48 o 
   0  -4  14       33.76       32.82      1.47 o 
   1  -4  14       12.40        7.32      1.22 o 
   2  -4  14       62.23       61.76      2.58 o 
   3  -4  14       46.69       48.22      2.68 o 
   4  -4  14       10.74        6.54      1.73 o 
   5  -4  14        6.96        3.46      1.70 o 
   6  -4  14        0.34        1.19      1.64 o 
  -8  -3  14        4.59        4.85      2.11 o 
  -7  -3  14       90.77       98.51      3.93 o 
  -6  -3  14        0.26        0.42      1.53 o 
  -5  -3  14      217.17      209.41      4.09 o 
  -4  -3  14       24.02       21.37      1.36 o 
  -3  -3  14      407.67      406.34      5.24 o 
  -2  -3  14        3.85        0.00      1.08 o 
  -1  -3  14       48.61       51.97      1.90 o 
   0  -3  14      162.95      157.97      3.02 o 
   1  -3  14       58.03       49.33      1.76 o 
   2  -3  14       25.20       22.30      1.84 o 
   3  -3  14       14.53        7.76      1.75 o 
   4  -3  14        1.85        0.00      1.55 o 
   5  -3  14        0.14        0.00      1.70 o 
   6  -3  14        5.90       12.71      1.99 o 
  -8  -2  14        1.39        3.06      2.13 o 
  -7  -2  14      169.47      168.03      4.99 o 
  -6  -2  14       11.86       15.05      1.61 o 
  -5  -2  14      170.57      175.00      3.79 o 
  -4  -2  14        4.09        2.70      1.03 o 
  -3  -2  14       98.82       94.22      2.44 o 
  -2  -2  14       50.07       46.20      1.76 o 
  -1  -2  14       26.34       19.65      1.38 o 
   0  -2  14       86.20       72.44      2.22 o 
   1  -2  14      488.81      489.32      7.19 o 
   2  -2  14       47.83       45.73      2.10 o 
   3  -2  14        2.67        2.16      1.62 o 
   4  -2  14        1.53        0.00      1.55 o 
   5  -2  14        3.63        5.89      1.75 o 
   6  -2  14        3.55        3.80      1.85 o 
  -8  -1  14        0.01        0.00      2.01 o 
  -7  -1  14       85.73       91.82      3.93 o 
  -6  -1  14        6.77        8.72      1.56 o 
  -5  -1  14      310.71      345.24      5.84 o 
  -4  -1  14       15.10       19.46      1.43 o 
  -3  -1  14       66.93       66.73      2.12 o 
  -2  -1  14       52.77       46.42      1.74 o 
  -1  -1  14      266.78      253.69      4.10 o 
   0  -1  14      155.34      152.35      3.02 o 
   1  -1  14      100.71       92.33      2.66 o 
   2  -1  14        8.33        3.90      1.43 o 
   3  -1  14        0.12        0.00      1.49 o 
   4  -1  14        0.02        0.00      1.46 o 
   5  -1  14        0.41        0.96      1.77 o 
  -8   0  14        0.02        0.35      2.09 o 
  -7   0  14       83.11       92.28      3.99 o 
  -6   0  14       23.87       27.96      1.87 o 
  -5   0  14       29.50       25.56      1.85 o 
  -4   0  14       20.41       24.53      1.54 o 
  -3   0  14        9.81       11.30      1.24 o 
  -2   0  14        3.30        0.55      1.08 o 
  -1   0  14      295.00      284.03      4.44 o 
   0   0  14      133.28      123.94      2.74 o 
   1   0  14       23.25       22.38      1.81 o 
   2   0  14        8.37        5.66      1.44 o 
   3   0  14        6.75        4.25      1.76 o 
   4   0  14        4.61        2.95      1.92 o 
   5   0  14       16.34       23.29      2.35 o 
  -8   1  14        0.88        0.62      2.11 o 
  -7   1  14       45.24       43.23      2.56 o 
  -6   1  14        2.59        3.97      1.52 o 
  -5   1  14       12.17        9.44      1.75 o 
  -4   1  14       26.67       25.76      1.54 o 
  -3   1  14        4.82        1.17      1.04 o 
  -2   1  14       11.08       10.19      1.23 o 
  -1   1  14        2.39        0.00      1.11 o 
   0   1  14       37.58       25.76      1.63 o 
   1   1  14      110.44      104.36      3.96 o 
   2   1  14       11.08        8.34      1.55 o 
   3   1  14        2.18        1.14      1.70 o 
   4   1  14       15.36       15.55      2.13 o 
   5   1  14       27.24       31.28      2.52 o 
  -8   2  14        2.17        2.72      2.14 o 
  -7   2  14        0.76        0.58      1.70 o 
  -6   2  14       20.26       24.11      1.88 o 
  -5   2  14        5.67        0.28      1.58 o 
  -4   2  14       35.85       33.68      1.85 o 
  -3   2  14       54.85       42.18      1.77 o 
  -2   2  14        1.93        0.00      1.05 o 
  -1   2  14        3.60        0.00      1.12 o 
   0   2  14       15.47       11.26      1.42 o 
   1   2  14        0.58        0.00      1.36 o 
   2   2  14        8.49        4.44      1.78 o 
   3   2  14        0.42        0.00      1.68 o 
   4   2  14       22.13       17.85      2.25 o 
   5   2  14        0.35        0.00      1.96 o 
  -8   3  14        0.55        0.00      2.07 o 
  -7   3  14        8.58        4.95      1.89 o 
  -6   3  14        5.07        5.35      1.77 o 
  -5   3  14       35.99       29.80      2.15 o 
  -4   3  14        0.04        0.00      1.27 o 
  -3   3  14       36.38       23.69      1.55 o 
  -2   3  14        2.81        0.00      1.09 o 
  -1   3  14      264.50      232.02      3.98 o 
   0   3  14        3.49        2.81      1.27 o 
   1   3  14       58.52       50.88      2.44 o 
   2   3  14        0.06        0.00      1.61 o 
   3   3  14        2.47        0.46      1.87 o 
   4   3  14        0.42        0.12      1.95 o 
  -7   4  14        0.09        0.15      2.12 o 
  -6   4  14        0.00        0.00      1.93 o 
  -5   4  14        2.44        2.63      1.99 o 
  -4   4  14        0.14        0.00      1.23 o 
  -3   4  14        3.27        0.00      1.15 o 
  -2   4  14        4.19        1.46      1.16 o 
  -1   4  14       34.10       27.39      1.81 o 
   0   4  14        0.25        0.00      1.49 o 
   1   4  14        0.08        0.00      1.48 o 
   2   4  14        3.42        1.82      1.89 o 
   3   4  14        7.94        1.64      2.12 o 
   4   4  14        0.23        0.00      3.95 o 
  -7   5  14        2.45        0.00      2.23 o 
  -6   5  14        0.00        2.30      3.11 o 
  -5   5  14        3.60        0.00      1.97 o 
  -4   5  14        0.28        0.00      1.46 o 
  -3   5  14       18.20        4.31      1.38 o 
  -2   5  14        0.10        0.00      1.18 o 
  -1   5  14       68.93       63.02      2.54 o 
   0   5  14       36.27       46.89      2.47 o 
   1   5  14        0.55        0.00      1.52 o 
   2   5  14       12.69       11.52      3.67 o 
   3   5  14        5.85        5.19      2.18 o 
  -7   6  14       12.87       15.41      3.33 o 
  -6   6  14       12.09       18.01      2.59 o 
  -5   6  14        5.54        2.84      2.09 o 
  -4   6  14        4.50        0.00      1.98 o 
  -3   6  14       22.52       17.39      1.76 o 
  -2   6  14        6.45        6.24      1.49 o 
  -1   6  14       13.68       11.13      1.94 o 
   0   6  14       13.71       16.29      2.04 o 
   1   6  14        8.89       14.61      2.01 o 
   2   6  14        0.32        0.00      2.07 o 
   3   6  14        2.29        2.00      2.27 o 
  -6   7  14        0.79        1.67      2.35 o 
  -5   7  14        9.54        9.07      2.41 o 
  -4   7  14        0.50        0.00      2.07 o 
  -3   7  14       73.75       82.96      3.34 o 
  -2   7  14        5.29        3.26      1.46 o 
  -1   7  14        1.75        0.46      1.70 o 
   0   7  14       13.27        9.39      1.97 o 
   1   7  14        4.72        6.97      3.43 o 
   2   7  14        7.23        9.70      2.50 o 
  -5   8  14        1.10        0.00      2.27 o 
  -4   8  14        6.45        8.22      2.74 o 
  -3   8  14       24.98       26.98      2.79 o 
  -2   8  14        0.11        0.00      1.74 o 
  -1   8  14        0.46        0.00      1.78 o 
   0   8  14        3.00        3.92      1.93 o 
   1   8  14        0.02        0.00      2.23 o 
  -4   9  14       15.75       22.75      3.68 o 
  -3   9  14        0.48        1.33      2.32 o 
  -2   9  14       47.94       61.18      3.68 o 
  -1   9  14        1.76        2.09      1.96 o 
   0   9  14       33.48       53.39      3.09 o 
  -3  10  14        0.87        3.23      3.31 o 
  -2  10  14        1.60        1.98      2.50 o 
  -2 -22  15        4.28        7.62      2.59 o 
  -1 -22  15        0.06        2.43      2.43 o 
   0 -22  15        1.50        3.59      2.49 o 
   1 -22  15        7.36        7.08      2.15 o 
   2 -22  15       12.36       11.57      2.29 o 
  -3 -21  15        8.50       10.62      2.23 o 
  -2 -21  15       42.35       55.04      3.01 o 
  -1 -21  15        1.14        5.64      1.99 o 
   0 -21  15       32.21       40.72      2.72 o 
   1 -21  15        1.99        1.00      1.92 o 
   2 -21  15        3.25        0.83      1.98 o 
   3 -21  15        0.20        5.42      2.59 o 
  -4 -20  15       14.67       17.79      2.73 o 
  -3 -20  15        1.86        6.82      2.15 o 
  -2 -20  15        0.47        2.85      1.91 o 
  -1 -20  15        0.16        4.15      1.95 o 
   0 -20  15       21.15       25.19      2.00 o 
   1 -20  15       17.54       22.85      2.28 o 
   2 -20  15       11.59       18.13      2.26 o 
   3 -20  15        7.10       13.01      2.19 o 
   4 -20  15        1.78        0.35      2.04 o 
  -5 -19  15        0.87        1.80      2.65 o 
  -4 -19  15        8.87       16.45      2.25 o 
  -3 -19  15        0.16        2.19      1.85 o 
  -2 -19  15        0.77        2.58      1.83 o 
  -1 -19  15        0.07        0.00      1.41 o 
   0 -19  15        2.14        2.37      1.44 o 
   1 -19  15        2.32        2.99      1.70 o 
   2 -19  15       16.00       16.78      2.11 o 
   3 -19  15        0.74        0.00      1.79 o 
   4 -19  15        2.84        3.87      1.99 o 
  -5 -18  15        0.21        2.44      2.25 o 
  -4 -18  15        4.98        7.24      1.92 o 
  -3 -18  15       10.37       11.83      1.93 o 
  -2 -18  15       14.23       17.56      1.80 o 
  -1 -18  15        4.08        6.42      1.33 o 
   0 -18  15       33.75       33.53      2.02 o 
   1 -18  15        0.17        0.00      1.48 o 
   2 -18  15        0.32        0.00      1.65 o 
   3 -18  15        1.29        2.67      1.79 o 
   4 -18  15        3.02        0.58      2.09 o 
   5 -18  15        1.68        0.00      1.95 o 
  -6 -17  15        0.32        0.00      2.08 o 
  -5 -17  15        0.63        0.74      2.02 o 
  -4 -17  15       18.35       20.94      2.09 o 
  -3 -17  15        1.73        1.35      1.61 o 
  -2 -17  15        7.85       10.38      1.56 o 
  -1 -17  15       15.73       19.88      1.49 o 
   0 -17  15        2.74        1.49      1.15 o 
   1 -17  15       27.26       29.28      1.85 o 
   2 -17  15       27.19       27.44      1.91 o 
   3 -17  15       16.14       13.77      1.77 o 
   4 -17  15       11.30       12.61      2.07 o 
   5 -17  15        0.09        0.00      1.80 o 
  -6 -16  15        1.98        4.82      2.12 o 
  -5 -16  15        6.24        4.04      2.02 o 
  -4 -16  15        0.00        0.00      1.53 o 
  -3 -16  15       30.85       28.00      2.45 o 
  -2 -16  15        0.39        1.20      1.14 o 
  -1 -16  15        0.32        0.38      1.08 o 
   0 -16  15       29.69       28.25      1.56 o 
   1 -16  15        0.88        0.00      1.25 o 
   2 -16  15        3.42        0.00      1.43 o 
   3 -16  15       50.10       44.72      2.19 o 
   4 -16  15        1.82        0.00      1.69 o 
   5 -16  15        9.07        9.76      2.02 o 
  -6 -15  15        2.18        0.08      1.95 o 
  -5 -15  15        0.80        1.75      1.85 o 
  -4 -15  15        6.00        5.43      1.62 o 
  -3 -15  15        6.55       10.42      1.50 o 
  -2 -15  15        5.59        4.31      1.20 o 
  -1 -15  15       10.99       11.13      1.28 o 
   0 -15  15        9.75        9.20      1.24 o 
   1 -15  15       17.40       15.87      1.38 o 
   2 -15  15        3.76        1.83      1.33 o 
   3 -15  15       13.28       11.77      1.62 o 
   4 -15  15        5.04        1.88      1.73 o 
   5 -15  15        5.42        6.03      1.80 o 
  -7 -14  15        8.20        6.84      2.23 o 
  -6 -14  15        0.02        0.00      1.81 o 
  -5 -14  15       19.25       20.86      2.00 o 
  -4 -14  15        4.84        1.54      1.52 o 
  -3 -14  15       54.96       46.99      2.09 o 
  -2 -14  15       41.87       33.82      1.62 o 
  -1 -14  15       28.31       18.37      1.46 o 
   0 -14  15       32.52       32.45      1.43 o 
   1 -14  15       51.86       42.23      1.75 o 
   2 -14  15        0.76        0.00      1.43 o 
   3 -14  15       13.82       10.66      1.53 o 
   4 -14  15        1.82        0.00      1.71 o 
   5 -14  15        0.03        0.00      1.63 o 
   6 -14  15        3.05        2.48      1.81 o 
  -7 -13  15        2.29        1.87      2.11 o 
  -6 -13  15        0.09        0.00      1.79 o 
  -5 -13  15       11.23        5.71      1.61 o 
  -4 -13  15       60.85       73.42      2.97 o 
  -3 -13  15       51.63       52.32      1.98 o 
  -2 -13  15       14.14       15.46      1.31 o 
  -1 -13  15        0.44        0.00      1.02 o 
   0 -13  15        4.38        0.76      0.92 o 
   1 -13  15        0.88        0.00      1.00 o 
   2 -13  15       55.04       51.51      2.09 o 
   3 -13  15        0.65        0.00      1.17 o 
   4 -13  15        4.81        4.25      1.66 o 
   5 -13  15        0.00        0.00      1.55 o 
   6 -13  15        0.01        0.00      1.94 o 
  -7 -12  15        0.00        0.00      2.39 o 
  -6 -12  15       22.07       28.48      2.48 o 
  -5 -12  15        6.43        5.54      1.66 o 
  -4 -12  15      187.41      193.65      4.48 o 
  -3 -12  15      168.46      149.62      3.06 o 
  -2 -12  15       34.03       37.74      1.62 o 
  -1 -12  15      137.48      111.88      2.54 o 
   0 -12  15       69.83       64.28      1.77 o 
   1 -12  15      271.94      269.77      3.91 o 
   2 -12  15       52.65       42.58      1.93 o 
   3 -12  15        7.68        6.64      1.34 o 
   4 -12  15       14.70       12.31      1.71 o 
   5 -12  15        6.62        4.68      1.65 o 
   6 -12  15        2.44        5.85      1.79 o 
  -7 -11  15        0.57        4.89      2.05 o 
  -6 -11  15       10.02       11.88      2.08 o 
  -5 -11  15       43.85       46.34      2.74 o 
  -4 -11  15       42.82       42.65      2.53 o 
  -3 -11  15       72.07       60.66      2.04 o 
  -2 -11  15       22.93       18.42      1.31 o 
  -1 -11  15        0.01        0.00      0.87 o 
   0 -11  15       21.80       24.02      1.33 o 
   1 -11  15       53.15       47.53      1.61 o 
   2 -11  15      200.63      198.66      3.90 o 
   3 -11  15        0.52        0.00      1.12 o 
   4 -11  15       25.48       24.88      1.95 o 
   5 -11  15        1.82        1.12      2.04 o 
   6 -11  15        6.30        8.80      1.82 o 
  -8 -10  15        0.04        0.54      2.09 o 
  -7 -10  15        1.79        4.36      1.99 o 
  -6 -10  15       66.61       71.59      3.46 o 
  -5 -10  15       82.15       86.58      3.81 o 
  -4 -10  15       13.72       11.74      1.50 o 
  -3 -10  15       12.03       10.09      1.22 o 
  -2 -10  15       46.42       39.30      1.59 o 
  -1 -10  15       31.87       27.47      1.35 o 
   0 -10  15      139.46      127.32      2.63 o 
   1 -10  15       37.39       40.64      2.01 o 
   2 -10  15      123.67      117.98      2.89 o 
   3 -10  15        0.06        0.93      1.31 o 
   4 -10  15        3.44        5.17      1.55 o 
   5 -10  15       10.89       12.63      1.76 o 
   6 -10  15       15.83       19.39      2.03 o 
  -8  -9  15        0.45        2.50      2.17 o 
  -7  -9  15        3.73        9.36      2.13 o 
  -6  -9  15       58.92       66.89      4.15 o 
  -5  -9  15      101.52      102.39      3.32 o 
  -4  -9  15        0.08        0.00      1.11 o 
  -3  -9  15       40.21       36.26      1.53 o 
  -2  -9  15       26.19       21.67      1.30 o 
  -1  -9  15        3.63        2.13      0.95 o 
   0  -9  15       26.48       23.82      1.30 o 
   1  -9  15       67.61       72.67      2.04 o 
   2  -9  15       33.54       29.50      1.84 o 
   3  -9  15       38.54       39.23      2.39 o 
   4  -9  15       76.27       80.79      3.31 o 
   5  -9  15        7.93        6.84      1.83 o 
   6  -9  15       56.85       67.14      4.78 o 
  -8  -8  15        8.56       10.20      3.79 o 
  -7  -8  15        7.17        8.60      2.55 o 
  -6  -8  15       94.04       87.13      3.68 o 
  -5  -8  15       36.95       40.58      2.24 o 
  -4  -8  15       23.30       22.83      1.92 o 
  -3  -8  15        9.63        6.40      1.10 o 
  -2  -8  15      117.50      108.57      2.47 o 
  -1  -8  15        4.97        6.33      1.10 o 
   0  -8  15      156.59      150.43      2.91 o 
   1  -8  15        7.09        8.70      1.14 o 
   2  -8  15      209.09      203.60      4.36 o 
   3  -8  15       65.62       67.05      3.06 o 
   4  -8  15       51.69       53.76      2.81 o 
   5  -8  15        0.06        0.44      1.70 o 
   6  -8  15       14.47       15.27      2.16 o 
  -8  -7  15        0.43        3.16      2.54 o 
  -7  -7  15       15.28       17.29      2.26 o 
  -6  -7  15        9.12        3.75      1.62 o 
  -5  -7  15        6.60        3.84      1.57 o 
  -4  -7  15      187.34      187.55      3.42 o 
  -3  -7  15       14.53       16.03      1.22 o 
  -2  -7  15       76.76       87.75      2.38 o 
  -1  -7  15       22.32       27.98      1.40 o 
   0  -7  15      345.78      372.18      5.31 o 
   1  -7  15       38.13       36.60      1.62 o 
   2  -7  15        2.35        8.35      2.28 o 
   3  -7  15       44.81       51.34      2.78 o 
   4  -7  15        5.48        5.86      2.00 o 
   5  -7  15        6.58        6.75      1.87 o 
   6  -7  15        4.40        2.53      1.87 o 
  -8  -6  15        9.88       12.03      2.32 o 
  -7  -6  15        0.00        0.00      1.82 o 
  -6  -6  15        1.81        0.00      1.55 o 
  -5  -6  15       20.98       20.76      1.88 o 
  -4  -6  15      187.67      180.52      3.35 o 
  -3  -6  15       15.91       19.08      1.57 o
[truncated: 88,252 more chars]
